# Supplementary material for: Genome-wide physical activity interactions in adiposity ― A meta-analysis of 200,452 adults
Source: PLoS Genet. 2017 Apr 27;13(4):e1006528. doi: 10.1371/journal.pgen.1006528 (PMC5407576; doi:10.1371/journal.pgen.1006528)
Supplement: S2 Table — (XLSX) [file pgen.1006528.s007.xlsx]

## Sheet: TS2. Genotyping
Supplementary Table 2 - Genotyping and imputation platforms of the participating studies
Study Name	Ancestry	Genotyping Data (GWAS / MC)	Genotyping array	Genotype calling software	SNP QC		No. of SNPs after QC	No. of SNPs used for imputation	Imputation software	Imputation reference panel (NCBI build)	Statistical analysis software
					Call rate	HWE
AGES	European	GWAS	Illumina Hu370CNV	BeadStudio	>97%	>1E-06	325094	308340	MACH + Minimac	HapMap r22 CEU	ProbABEL
ARIC	European	GWAS	Affymetrix 6.0	Birdseed	≥90%	>1E-06	685812	685812	MACH v1.0.16	HapMap r22 CEU	ProbABEL
ARIC	African	GWAS	Affymetrix 6.0	Birdseed	≥90%	>1E-06	685812	685812	MACH v1.0.16	HapMap r22 YRI	ProbABEL
AUSTWIN	European	GWAS	Illumina370, Illumina610	Beadstudio-gencall v3.0	≥95%	>1E-06	269840	269840	MACH v1.0.15	HapMap r22 CEU	ProbABEL, R
BHS	European	GWAS	Illumina 610 Quad	BeadStudio	>95%	>1E-06	529526	529526	MACH	HapMap r22 CEU	ProbABEL, mach2qtl
B58C	European	GWAS	Illumina 550k_v1, 550k_v3, 610k (3 non-overlapping subsets)	BeadStudio	≥95%	>1E-04	500521	500521	MACH/Minimac	HapMap r21 CEU	ProbABEL
CARDIA	European	GWAS	Affymetrix 6.0	Birdseed + Beagle	≥95%	>1E-04	578568	578568	BEAGLE	HapMap r22 CEU	ProbABEL,R
CLHNS	East Asian (Filipino)	GWAS	Affymetrix Genome-Wide Human SNP Array 5.0	Birdseed (version 2)	≥90%	>1E-06	352264	352264	MACH v.1.0	HapMap r22 CHB+JPT+CEU	ProbABEL, mach2qtl
COLAUS	European	GWAS	Affymetrix 500k	APT	≥90%	>1E-07	390631	390631	IMPUTE	HapMap r21 CEU	Matlab, Quicktest
FINRISK (COROGENE CONTROLS)	European	GWAS	Illumina BeadChip Human 610-Quad	Illuminus	>95%	>1E-06	554988	554988	MACH 1.0	Hapmap r22 CEU	ProbABEL, R
CROATIA-Korcula	European	GWAS	Illumina HumanHap370 CNV	BeadStudio	>98%	>1E-06	316730	316730	MACH	HapMap r22 CEU	ProbABEL
CROATIA-Vis	European	GWAS	Illumina HumanHap300	BeadStudio	>98%	>1E-06	308996	308996	MACH	HapMap r22 CEU	ProbABEL
DESIR - GWAS	European	GWAS	Illumina Human CNV370-Duo Array and Illumina HAP300 array	BeadStudio	≥95%	>1E-04	291609	291609	IMPUTE2	HapMap r22 CEU	SNPtest
DESIR - Metabochip	European	MC	Illumina Metabochip	BeadStudio	≥95%	>1E-04	194763	NA	NA	NA	PLINK, SNPtest, Quicktest
DR's EXTRA	European	MC	Illumina Metabochip	BeadStudio	>98%	>1E-06	188072	NA	NA	NA	Quicktest
EGCUT	European	GWAS	Illumina Omni Express, Illumina Metabochip, Illumina 370CNV	BeadStudio	≥95%	>1E-06	320,955-647,357	320,955-647,357	IMPUTE2	HapMap r22 CEU	SNPtest, Quicktest
Ely	European	MC	Illumina Metabochip	GeneCall	≥95%	>1E-06	144581	NA	NA	NA	Plink, Quicktest
EPIC	European	MC	Illumina Metabochip	GeneCall	≥95%	>1E-06	140943	NA	NA	NA	Plink, Quicktest
EPIC-Norfolk	European	GWAS	Affymetrix 500K		≥90%	≥1E-06	382036	382036	IMPUTE 0.3.1	HapMap r21 CEU	Quicktest
ERF	European	GWAS	Illumina 318K, 370K, 610K, Affymetrix250K	Genome Studio & Beadstudio, BRLMM	≥95%	≥1E-06	649956	635956	MACH 1.0.16	HapMap r22 CEU	GenABEL, ProbABEL
FamHS	European	GWAS	Illumina HumMap 550k, Human610-Quadv1, Human 1M-Duov3	BeadStudio	≥98%	>1E-06	849551	499558	MACH	HapMap r22 CEU	SAS, R
Fenland	European	GWAS	Affymetrix SNP5.0	BRLMM	≥95%	>1E-06	360602	360602	IMPUTE2	1000G Phase1 v3	SNPtest, Quicktest
Fenland	European	MC	Illumina Metabochip	GeneCall	≥95%	>1E-06	149819	NA	NA	NA	Plink, Quicktest
Framingham	European	GWAS	Affymetrix 500K Affymetrix 50K supplemental	BRLMM	≥97%	>1E-06	378163	378163	MACH	HapMap r22 CEU	R
FUSION	European	GWAS	Illumina HumanHap300	BeadStudio	>98%	>1E-06	315635	315635	MACH	HapMap r22 CEU	ProbABEL
FUSION2	European	MC	Illumina Metabochip	BeadStudio	>98%	>1E-06	188072	NA	NA	NA	Quicktest
Generation Scotland	European	GWAS	Illumina HumanOmniPlusExome	BeadStudio	>98%	>1E-06	706980	706980	ShapeIt2 + IMPUTE2	1000G (ALL)	ProbABEL
GENOA	European	GWAS	Affymetrix 6.0	Birdseed	≥95%	NA	596941	596941	MACH 1.0.16	HapMap r22 CEU	MMAP
GENOA	European	GWAS	Illumina 1M-Duo	Genome Studio	≥95%	NA	804154	804154	MACH 1.0.16	HapMap r22 CEU	MMAP
GLACIER	European	MC	Cardio-MetaboChip (Illumina iSelect)	Illuminus	NA	NA	149782	NA	NA	NA	PLINK, SAS
GOOD	European	GWAS	Illumina 610	Beadstudio	>98%	>1E-06	553191	521160	MACH	HapMap r22 CEU	PLINK, R
GOYA MALE	European	GWAS	Illumina 610K Quad	GenomeStudio	≥95%	>1E-07	545349	545349	MACH 1.0	HapMap r22 CEU	Quicktest
HAPI Old Order Amish	European	GWAS	Affymetrix 500K	BRLMM v1.0	≥95%	>1E-06	338593	338593	MACH	HapMap r22 CEU	MMAP
Health2006	European	MC	Illumina Metabochip	GenomeStudio	NA	NA	196725	NA	NA	NA	NA
HPFS	European	GWAS	Affymetrix 6.0	BeadStudio	≥95%	>1E-06	151534	NA	MACH	HapMap r22 CEU	ProbABEL, R
HRS	African	GWAS	Illumina Omni2.5 Beadchip	BeadStudio	≥98%	>1E-04	1681327	909595	MACH	HapMap r22 CEU+YRI	PLINK, ProbABEL, SAS
HRS	European	GWAS	Illumina Omni2.5 Beadchip	BeadStudio	≥98%	>1E-04	1681327	551936	MACH	HapMap r22 CEU	PLINK, ProbABEL, SAS
HUNT	European	MC	Illumina Metabochip	BeadStudio	>98%	>1E-06	188573	NA	NA	NA	Quicktest
InCHIANTI	European	GWAS	Illumina 550K	Beadstudio	≥95%	≥1E-06	544892	544892	MACH.1.0.15	HapMap r22 CEU	MERLIN-offline
Inter99	European	MC	Illumina Metabochip	GenomeStudio	NA	NA	196725	NA	NA	NA	NA
KORA S3	European	GWAS	Affymetrix 500K	BRLMM	none	none	490032	490032	MACH v1.0.9	HapMap r22 CEU	ProbABEL, R
KORA S3	European	MC	Illumina Metabochip	Genome Studio	none	none	185781	NA	NA	NA	ProbABEL, R
KORA S4	European	GWAS	Affymetrix 6.0	Birdseed	none	none	909622	909622	IMPUTE v0.4.2	HapMap r22 CEU	ProbABEL, R
KORA S4	European	MC	Illumina Metabochip	Genome Studio	none	none	185781	NA	NA	NA	ProbABEL, R
LOLIPOP_EW610	European	GWAS	Illumina Human610	BeadStudio	≥95%	>1E-06	544620	544620	IMPUTE2	HapMap r22 CEU	Quicktest
LOLIPOP_IA317	Indian Asian	GWAS	Illumina HumanHap300	BeadStudio	≥95%	>1E-06	307303	307303	IMPUTE2	HapMap r22 population combined	Quicktest
LOLIPOP_IA610	Indian Asian	GWAS	Illumina Human610	BeadStudio	≥95%	>1E-06	544390	544390	IMPUTE2	HapMap r22 population combined	Quicktest
LURIC	European	GWAS	Affymetrix 6.0	Birdseed v2	≥98%	>1E-04	686195	686195	MACH	HapMap r22 CEU	ProbABEL
MEC	African	MC	Illumina Metabochip	GenomeStudio with the GenCall 2.0 algorithm	≥95%	>1E-06	196725	NA	NA	NA	PLINK
MESA	European	GWAS	Affymetrix Genome-Wide Human SNP Array 6.0	Birdseed v2	≥95%	none	897979	897979	Impute 2	HapMap r22 CEU	R
METSIM	European	MC	Illumina Metabochip	BeadStudio	>98%	>1E-06	188072	NA	NA	NA	Quicktest
NESDA	European	GWAS	Affymetrix 6.0 + affymetrix perlegen 5.0 + Illumina 370 + Illumina 660 + Illumina Omni Express 1 M	Beadstudio	>95%	>1E-06	311,567-932,824	311,567-932,824	IMPUTE 2	HapMap2 r24 CEU	SNPtest, Quicktest
NTR	European	GWAS	Affymetrix 6.0 + affymetrix perlegen 5.0 + Illumina 370 + Illumina 660 + Illumina Omni Express 1 M	Beadstudio	>95%	>1E-06	311,567-932,824	311,567-932,824	IMPUTE 2	HapMap2 r24 CEU	Quicktest
NFBC66	European	GWAS	Illumina HumanCNV‐370DUO Analysis BeadChip	BeadStudio	>95%	>1E-04	328007	2460379	IMPUTE	HapMap r22 CEU	SNPtest, Quicktest
NHS	European	GWAS	Affymetrix 6.0	BeadStudio	≥95 %	>1E-06	510073	510073	MACH	HapMap r22 CEU	ProbABEL, R
NSHD	European	MC	Illumina Metabochip	GeneCall	≥95%	>1E-06	147949	NA	NA	NA	Plink, Quicktest
NSPHS	European	GWAS	Illumina HumanHap300	BeadStudio	>98%	>1E-06	318236	318236	MACH	HapMap r22 CEU	ProbABEL
ORCADES	European	GWAS	Illumina HumanHap300	BeadStudio	>98%	>1E-06	293687	293687	MACH	HapMap r22 CEU	ProbABEL
QFS	European	GWAS	Illumina 610-Quad chip	BeadStudio	≥95%	>1E-04	543713	525406	MACH	HapMap r22 CEU	GWAF 2.0, R
RISC	European	GWAS	Affymetrix 6.0	Birdseed	>98%	>1E-04	747423	747423	MACH	HapMap r22 CEU	Quicktest
Rotterdam Study	European	GWAS	Illumina 550K	BeadStudio Genecall	>98%	>1E-06	530683	530683	MACH	HapMap r22 CEU	ProbABEL, R
Sardinia	European	GWAS	Affymetrix 10K, 500K, 6.0	BRLMM, Birdseed	0.95	>1E-06	759213	731209	MACH	HapMap r 22 CEU	ProbABEL, R
SHIP	European	GWAS	Affymetrix 6.0	Birdseed2	>92%	NA	869224	869224	IMPUTE v0.5.0	Hapmap r22 CEU	Quicktest
SORBS	European	GWAS	Affymetrix 500K + Affymterix 6.0	Genecall BRLMM (500K), birdseed (6.0)	≥95%	>1E-04	378513	378513	IMPUTE	HapMap r22 CEU	ProbABEL
TRAILS	European	GWAS	Illumina Cyto SNP12 v2	GenomeStudio	≥95%	>1E-04	260127	260127	IMPUTE2	HapMap r22 CEU	Quicktest
TwinsUK	European	GWAS	HumanHap300 + HumanHap610Q	Illuminus	>97%	>1E-06	553487	553487	IMPUTE2	HapMap r22 population combined	Quicktest
WGHS	European	GWAS	Illumina Human Hap Duo 300 +	BeadStudio	≥98%	>1E-06	339596	333470	MACH	HapMap r22 CEU	ProbABEL, R
WHI	African	MC	Illumina Metabochip	GenomeStudio with the GenCall 2.0 algorithm	≥95%	>1E-06	196725	NA	NA	NA	PLINK
Whitehall	European	MC	Illumina Metabochip	GeneCall	≥95%	>1E-06	151534	NA	NA	NA	Plink, Quicktest
YFS	European	MC	Illumina 670k custom	Illuminus	≥95 %	>1E-06	546674	534047	MACH 1.0	HapMap r22 CEU	ProbABEL
