# Supplementary material for: Genome-wide physical activity interactions in adiposity ― A meta-analysis of 200,452 adults
Source: PLoS Genet. 2017 Apr 27;13(4):e1006528. doi: 10.1371/journal.pgen.1006528 (PMC5407576; doi:10.1371/journal.pgen.1006528)
Supplement: S4 Table — (XLSX) [file pgen.1006528.s009.xlsx]

## Sheet: TS4. Characteristics Inactive
Supplementary Table 4 - Population characteristics for inactive individuals in the participating studies
Study (Genotype Data)	Information of individual entering data into worksheet			Stage	Genotype Data	Sex strata	Ancestry	N	Age (y)		BMI (kg/m2)		BMI categories						Waist (cm)		WHR (ratio)
													18 to <25 Normal weight		25 to <30 Overweight		≥30 Obese
Units	Name	Email	Date of Entry	(1/2)	(GWAS/MC)	W/M/O	Af/Eu/Hs/As		Mean	SD	Mean	SD	n	%	n	%	n	%	mean	SD	mean	SD
AGES	Albert Vernon Smith	albert@hjarta.is	2015-04-07	1	GWAS	O	Eu	2002	77.12	5.55	27.23	4.58	608	0.307692	906	0.458502	462	0.233806	101.43	12.53	NA	NA
AGES	Albert Vernon Smith	albert@hjarta.is	2015-04-07	1	GWAS	W	Eu	1212	77.05	5.62	27.27	4.97	382	0.320739	513	0.43073	296	0.248531	100.12	13.43	NA	NA
AGES	Albert Vernon Smith	albert@hjarta.is	2015-04-07	1	GWAS	M	Eu	790	77.23	5.43	27.17	3.91	226	0.287898	393	0.500637	166	0.211465	103.45	10.73	NA	NA
ARIC (African Ancestry)	Rebecca Rohde	rohde@unc.edu	2015-03-31	2	GWAS	O	Af	524	54.8	6.2	30.17	6.5	97	0.1851	195	0.3721	232	0.4427	101.79	15.45	0.94	0.07
ARIC (African Ancestry)	Rebecca Rohde	rohde@unc.edu	2015-03-31	2	GWAS	M	Af	189	55.43	6.17	27.78	5.15	54	0.2857	83	0.4392	52	0.2751	98.35	13.07	0.95	0.06
ARIC (African Ancestry)	Rebecca Rohde	rohde@unc.edu	2015-03-31	2	GWAS	W	Af	335	54.44	6.2	31.53	6.79	43	0.1284	112	0.3343	180	0.5373	103.73	16.35	0.93	0.08
ARIC (European Ancestry)	Mariaelisa Graff	migraff@email.unc.edu	2015-04-04	1	GWAS	O	Eu	560	56.3	5.79	27.67	5.59	683	0.3532	714	0.3692	537	0.2777	98.13	14.78	0.93	0.08
ARIC (European Ancestry)	Mariaelisa Graff	migraff@email.unc.edu	2015-04-04	1	GWAS	W	Eu	1369	55.64	5.8	27.5	6.02	555	0.4042	422	0.3074	392	0.2863	96.42	15.66	0.91	0.08
ARIC (European Ancestry)	Mariaelisa Graff	migraff@email.unc.edu	2015-04-04	1	GWAS	M	Eu	560	57.9	5.44	28.1	4.37	128	0.2282	292	0.5205	140	0.25	102.29	11.33	0.98	0.05
AUSTWIN	John Whitfield	john.whitfield@qimrberghofer.edu.au	25/6/2015	1	GWAS	O	Eu	253	34.42	12.07	23.34	3.82	183	0.723	57	0.225	13	0.051	NA	NA	NA	NA
AUSTWIN	John Whitfield	john.whitfield@qimrberghofer.edu.au	25/6/2015	1	GWAS	W	Eu	183	35.12	12.44	23.21	4.11	132	0.721	40	0.219	11	0.06	NA	NA	NA	NA
AUSTWIN	John Whitfield	john.whitfield@qimrberghofer.edu.au	25/6/2015	1	GWAS	M	Eu	70	32.56	10.89	23.69	2.91	51	0.729	17	0.243	2	0.029	NA	NA	NA	NA
BHS	Gemma Cadby	gemma.cadby@uwa.edu.au	17/06/2015	1	GWAS	W	Eu	113	63.6	16.27	26.13	4.49	53	0.499	34	0.301	25	0.221	83.8	11.06	0.82	0.07
BHS	Gemma Cadby	gemma.cadby@uwa.edu.au	17/06/2015	1	GWAS	M	Eu	51	61.68	17.67	28.08	4.07	11	0.216	26	0.51	14	0.275	98.73	10.29	0.96	0.07
B58C	David P Strachan	d.strachan@sgul.ac.uk	2015-03-08	2	GWAS	W	Eu	640	45.16	0.39	27.45	6.13	261	0.408	199	0.311	175	0.273	86.91	14.27	0.82	0.07
B58C	David P Strachan	d.strachan@sgul.ac.uk	2015-03-08	2	GWAS	M	Eu	637	45.17	0.38	28.07	4.51	152	0.239	300	0.471	183	0.287	99.22	11.63	0.94	0.06
CARDIA	Myriam Fornage	Myriam.Fornage@uth.tmc.edu	2015-03-30	1	GWAS	O	Eu	219	25.52	3.56	24.24	4.4	148	0.6758	49	0.2237	22	0.1005	79.69	10.6	0.8	0.07
CARDIA	Myriam.Fornage@uth.tmc.edu	Myriam.Fornage@uth.tmc.edu	2015-03-30	1	GWAS	W	Eu	85	25.45	3.58	24.45	5.24	55	0.647	18	0.2118	12	0.1412	74.54	10.78	0.74	0.05
CARDIA	Myriam Fornage	Myriam.Fornage@uth.tmc.edu	2015-03-30	1	GWAS	M	Eu	134	25.55	3.57	24.11	3.79	93	0.694	31	0.2313	10	0.0746	82.91	9.15	0.84	0.05
CLHNS	Ying Wu	ying_wu@med.unc.edu	2015-03-31	2	GWAS	W	As	352	47.58	6.12	24.36	4.44	206	0.5852	113	0.321	33	0.0938	81.54	10.99	0.88	0.05
COLAUS	Zoltan Kutalik	zoltan.kutalik@unil.ch	26/01/2015	1	GWAS	W	Eu	332	51.5976	10.3819	26.1876	5.9819	165	0.497	88	0.2651	72	0.2169	85.8524	14.9424	0.8339	0.0725
COLAUS	Zoltan Kutalik	zoltan.kutalik@unil.ch	26/01/2015	1	GWAS	M	Eu	331	51.29	9.8494	26.9393	4.015	112	0.3384	151	0.4562	67	0.2024	97.097	11.131	0.9375	0.0622
FINRISK (COROGENE CONTROLS)	Kati Kristiansson	kati.kristiansson@thl.fi	2015-02-16	1	GWAS	W	Eu	93	61.94	10.71	28.59	5.84	23	0.2473	39	0.4194	30	0.3226	90.41	13.79	0.86	0.07
FINRISK (COROGENE CONTROLS)	Kati Kristiansson	kati.kristiansson@thl.fi	2015-02-16	1	GWAS	M	Eu	91	53.32	12	27.99	4.28	26	0.2857	37	0.4066	28	0.3077	100.4	12.19	0.99	0.07
CROATIA-Korcula	Jennifer Huffman	Jennifer.Huffman@nih.gov	2015-04-02	1	GWAS	O	Eu	183	58.4	15.37	28.2	4.79	41	0.233	84	0.4773	51	0.2898	95.5	14.15	0.92	0.09
CROATIA-Korcula	Jennifer Huffman	Jennifer.Huffman@nih.gov	2015-04-02	1	GWAS	W	Eu	110	57.91	15.98	27.38	5.34	36	0.3396	48	0.4528	22	0.2075	90.41	14.15	0.88	0.09
CROATIA-Korcula	Jennifer Huffman	Jennifer.Huffman@nih.gov	2015-04-02	1	GWAS	M	Eu	73	59.14	14.49	29.43	3.52	5	0.0714	36	0.5143	29	0.4143	102.99	10.37	0.97	0.07
CROATIA-Vis	Jennifer Huffman	Jennifer.Huffman@nih.gov	2015-04-04	1	GWAS	O	Eu	242	62.13	15.48	27.93	4,69	62	0.2627	98	0.4153	76	0.322	98.46	12.48	0.95	0.08
CROATIA-Vis	Jennifer Huffman	Jennifer.Huffman@nih.gov	2015-04-04	1	GWAS	W	Eu	153	63.61	15.56	27.93	5.09	44	0.2993	54	0.3673	49	0.3333	97.24	13.25	0.93	0.08
CROATIA-Vis	Jennifer Huffman	Jennifer.Huffman@nih.gov	2015-04-04	1	GWAS	M	Eu	89	59.58	15.09	27.93	3.97	18	0.2022	44	0.4944	27	0.3034	100.49	10.85	0.98	0.07
DESIR_GWAS	Loïc Yengo	loic.yengo@good.ibl.fr	2015-04-07	2	GWAS	M	Eu	35	53.8	6.92	23.08	1.22	35	1	0	0	0	0	86.11	5.37	0.91	0.04
DESIR_GWAS	Loïc Yengo	loic.yengo@good.ibl.fr	2015-04-07	2	GWAS	O	Eu	157	51.8	8.27	22.04	1.85	157	1	0	0	0	0	75.52	8.34	0.8	0.08
DESIR_GWAS	Loïc Yengo	loic.yengo@good.ibl.fr	2015-04-07	2	GWAS	W	Eu	122	51.22	8.56	21.74	1.89	122	1	0	0	0	0	72.48	6.32	0.78	0.06
DESIR_MC	Loïc Yengo	loic.yengo@good.ibl.fr	2015-04-07	2	MC	M	Eu	625	49.08	10.99	26.31	3.64	233	0.3734	295	0.4728	96	0.1538	92.59	10.07	0.94	0.06
DESIR_MC	Loïc Yengo	loic.yengo@good.ibl.fr	2015-04-07	2	MC	O	Eu	1157	49.44	10.88	25.94	4.12	495	0.4286	488	0.4225	172	0.1489	87.39	12.08	0.88	0.09
DESIR_MC	Loïc Yengo	loic.yengo@good.ibl.fr	2015-04-07	2	MC	W	Eu	532	49.85	10.73	25.51	4.58	262	0.4934	193	0.3635	76	0.1431	81.28	11.38	0.81	0.07
DR's EXTRA	Anne U Jackson	aujackso@umich.edu	2015-03-03	2	MC	W	Eu	116	67.09	5.75	30.03	6.23	26	0.224	41	0.353	49	0.422	94.91	14.79	0.89	0.062
DR's EXTRA	Anne U Jackson	aujackso@umich.edu	2015-03-03	2	MC	M	Eu	99	65.71	5.74	28.18	4.1	23	0.232	46	0.465	30	0.303	101.47	10.93	1	0.054
EGCUT (370CNV)	Toomas Haller	toomas.haller@ut.ee	2015-03-30	?	?	O	Eu	339	41.74	18.03	26.22	5.96	165	0.4867	103	0.3038	71	0.2094	88.38	16.04	0.85	0.1
EGCUT (370CNV)	Toomas Haller	toomas.haller@ut.ee	2015-03-30	?	?	W	Eu	195	40.86	17.87	26.32	6.68	100	0.5128	47	0.241	48	0.2462	84.34	15.93	0.8	0.08
EGCUT (370CNV)	Toomas Haller	toomas.haller@ut.ee	2015-03-30	?	?	M	Eu	144	42.99	18.22	26.09	4.84	65	0.4514	56	0.3889	23	0.2018	93.85	14.55	0.91	0.09
EGCUT (metabo)	Toomas Haller	toomas.haller@ut.ee	2015-03-30	2	MC	O	Eu	260	52.22	9.36	26.12	5.85	144	0.5538	50	0.1923	66	0.2538	87.38	17.52	0.86	0.12
EGCUT (metabo)	Toomas Haller	toomas.haller@ut.ee	2015-03-30	2	MC	W	Eu	163	50.8	8.69	25.03	5.77	108	0.6626	26	0.1595	29	0.1779	80.91	15.58	0.8	0.09
EGCUT (metabo)	Toomas Haller	toomas.haller@ut.ee	2015-03-30	2	MC	M	Eu	97	54.61	10	27.95	5.55	36	0.3711	24	0.2474	37	0.3814	98.26	15.09	0.98	0.11
EGCUT (omni1)	Toomas Haller	toomas.haller@ut.ee	2015-03-30	1	GWAS	O	Eu	1015	70.56	17.35	27.52	5.37	363	0.3576	363	0.3576	289	0.2847	94.13	14.37	0.91	0.1
EGCUT (omni1)	Toomas Haller	toomas.haller@ut.ee	2015-03-30	1	GWAS	W	Eu	563	73.98	17.36	27.81	5.57	197	0.3499	183	0.325	183	0.325	91.13	13.86	0.86	0.08
EGCUT (omni1)	Toomas Haller	toomas.haller@ut.ee	2015-03-30	1	GWAS	M	Eu	452	66.31	16.41	27.16	5.09	166	0.3673	180	0.3982	106	0.2345	97.87	14.14	0.96	0.09
EGCUT (omni2)	Toomas Haller	toomas.haller@ut.ee	2015-03-30	2	GWAS	O	Eu	176	47.59	12.48	28.4	5.65	52	0.2955	60	0.3409	64	0.3636	94.21	15.3	0.88	0.1
EGCUT (omni2)	Toomas Haller	toomas.haller@ut.ee	2105-03-30	2	GWAS	W	Eu	87	47.37	13.25	28.13	6.52	35	0.4023	19	0.2184	33	0.3793	88.99	15.41	0.82	0.08
EGCUT (omni2)	Toomas Haller	toomas.haller@ut.ee	2015-03-30	2	GWAS	M	Eu	89	47.8	11.75	28.67	4.66	17	0.191	41	0.4607	31	0.3483	99.43	13.36	0.95	0.08
Ely	Jian'an Luan	jianan.luan@mrc-epid.cam.ac.uk	16/01/2015	2	MC	W	Eu	77	55.03	10.41	26.66	5.56	33	0.429	30	0.39	14	0.182	82.26	13.28	0.81	0.08
Ely	Jian'an Luan	jianan.luan@mrc-epid.cam.ac.uk	16/01/2015	2	MC	M	Eu	60	53.11	10.8	26.79	2.78	14	0.233	40	0.667	6	0.1	95.53	9.06	0.95	0.06
EPIC-non-subcohort	Jian'an Luan	jianan.luan@mrc-epid.cam.ac.uk	16/01/2015	2	MC	W	Eu	98	64.89	8.08	29.38	4.68	16	0.163	45	0.459	37	0.378	92.23	11.56	0.85	0.05
EPIC-non-subcohort	Jian'an Luan	jianan.luan@mrc-epid.cam.ac.uk	16/01/2015	2	MC	M	Eu	137	63.63	8.32	28.81	4.07	13	0.095	91	0.664	33	0.241	103.81	10.05	0.97	0.06
EPIC-Norfolk	Jing Hua Zhao	jinghua.zhao@mrc-epid.cam.ac.uk	2015-03-31	1	GWAS	W	Eu	358	62.66	8.62	27.49	5.15	127	0.3629	125	0.3571	98	0.2808	85.43	12.34	0.81	0.07
EPIC-Norfolk	Jing Hua Zhao	jinghua.zhao@mrc-epid.cam.ac.uk	2015-03-31	1	GWAS	M	Eu	343	62.42	8.64	26.99	3.21	85	0.2485	204	0.5965	53	0.155	97.92	9.41	0.94	0.06
EPIC-subcohort	Jian'an Luan	jianan.luan@mrc-epid.cam.ac.uk	16/01/2015	2	MC	W	Eu	138	63.02	9.33	26.34	3.9	57	0.413	60	0.435	21	0.152	82.55	10.03	0.8	0.06
EPIC-subcohort	Jian'an Luan	jianan.luan@mrc-epid.cam.ac.uk	16/01/2015	2	MC	M	Eu	93	63.15	8.52	26.54	2.81	29	0.312	54	0.581	10	0.108	96.16	7.83	0.94	0.06
ERF	Ayse Demirkan	a.demirkan@erasmusmc.nl	2015-09-07	1	GWAS	O	Eu	224	50.39	14.27	28.19	5.56	63	0.294	81	0.379	70	0.313	89.72	15.14	0.88	0.11
ERF	Ayse Demirkan	a.demirkan@erasmusmc.nl	2015-09-07	1	GWAS	W	Eu	139	51.19	15.07	27.62	5.84	48	0.366	44	0.336	39	0.2908	83.76	13.79	0.81	0.09
ERF	Ayse Demirkan	a.demirkan@erasmusmc.nl	2015-09-07	1	GWAS	M	Eu	85	49.09	12.82	29.08	5	15	0.181	37	0.446	31	0.373	99.14	12.14	0.97	0.07
FamHS	Llilda Barata	llbarata@dsg.wustl.edu	2014-10-02	1	GWAS	O	Eu	553	56.4	12.85	27.57	5.23	186	0.3382	221	0.4018	143	0.26	98.65	14.75	0.95	0.1
Fenland	Jian'an Luan	jianan.luan@mrc-epid.cam.ac.uk	16/01/2015	1	GWAS	W	Eu	151	44.42	7.31	25.85	5.29	72	0.477	50	0.331	29	0.192	85.29	12.68	0.83	0.06
Fenland	Jian'an Luan	jianan.luan@mrc-epid.cam.ac.uk	16/01/2015	1	GWAS	M	Eu	120	43.95	7.32	26.55	3.51	40	0.333	67	0.558	13	0.108	95.96	10.13	0.93	0.06
Fenland	Jian'an Luan	jianan.luan@mrc-epid.cam.ac.uk	16/01/2015	2	MC	W	Eu	318	49.14	6.65	25.82	5.43	169	0.531	94	0.296	55	0.173	83.86	12.92	0.82	0.07
Fenland	Jian'an Luan	jianan.luan@mrc-epid.cam.ac.uk	16/01/2015	2	MC	M	Eu	288	49.14	7.01	26.59	4.16	109	0.378	126	0.438	53	0.184	95.71	11.39	0.93	0.07
Framingham (BMI)	Nancy Heard-Costa	nheard@bu.edu	30315	1	GWAS	O	Eu	1548	45.7	10.72	27.67	5.9	560	0.3663	562	0.3645	420	0.2724	94.46	16.2	0.88	0.1
Framingham (BMI)	Nancy Heard-Costa	nheard@bu.edu	30315	1	GWAS	W	Eu	835	45.4	10.75	27.36	6.65	371	0.447	230	0.2771	229	0.2759	89.63	17.01	0.81	0.07
Framingham (BMI)	Nancy Heard-Costa	nheard@bu.edu	30315	1	GWAS	M	Eu	713	46.06	10.69	28.04	4.86	189	0.2654	332	0.4663	191	0.2683	99.94	13.26	0.97	0.06
Framingham (WC)	Nancy Heard-Costa	nheard@bu.edu	30315	1	GWAS	O	Eu	1424	45.84	11	27.85	6	498	0.3512	517	0.3646	403	0.2842	94.46	16.2	0.88	0.1
Framingham (WC)	Nancy Heard-Costa	nheard@bu.edu	30315	1	GWAS	W	Eu	757	45.49	11.1	27.6	6.8	325	0.4322	207	0.2753	220	0.2926	89.63	17.01	0.81	0.07
Framingham (WC)	Nancy Heard-Costa	nheard@bu.edu	30315	1	GWAS	M	Eu	667	46.24	10.89	28.12	4.93	173	0.2598	310	0.4655	183	0.2748	99.34	13.26	0.97	0.06
Framingham (WHR)	Nancy Heard-Costa	nheard@bu.edu	30315	1	GWAS	O	Eu	629	52.12	9.74	27.58	5.45	215	0.344	247	0.3952	163	0.2608	91.6	14.88	0.88	0.1
Framingham (WHR)	Nancy Heard-Costa	nheard@bu.edu	30315	1	GWAS	W	Eu	334	51.81	9.79	27.43	6.34	144	0.435	93	0.281	94	0.284	85.19	14.88	0.81	0.07
Framingham (WHR)	Nancy Heard-Costa	nheard@bu.edu	30315	1	GWAS	M	Eu	295	52.48	9.68	27.76	4.22	71	0.2415	154	0.5238	69	0.2347	98.86	11.06	0.97	0.06
FUSION - controls	Anne U Jackson	aujackso@umich.edu	2015-03-03	1	GWAS	W	Eu	45	64.2	8.92	28.25	4.97	12	0.267	19	0.422	14	0.311	89.8	12.17	0.863	0.061
FUSION - controls	Anne U Jackson	aujackso@umich.edu	2015-03-03	1	GWAS	M	Eu	54	63.45	7.4	27.02	3.35	15	0.278	29	0.537	10	0.185	97.76	9.31	0.973	0.063
FUSION - T2D cases	Anne U Jackson	aujackso@umich.edu	2015-03-03	1	GWAS	W	Eu	132	67.09	7.36	32.2	5.13	10	0.076	35	0.265	87	0.659	102.61	12.74	0.908	0.073
FUSION - T2D cases	Anne U Jackson	aujackso@umich.edu	2015-03-03	1	GWAS	M	Eu	101	64.02	6.99	30.41	4.33	13	0.129	32	0.317	56	0.554	108.75	11.57	1.01	0.063
FUSION2 - controls	Anne U Jackson	aujackso@umich.edu	2015-03-03	2	MC	W	Eu	41	56.44	12.95	28.72	5.82	10	0.244	18	0.439	13	0.317	89.44	13.58	0.831	0.073
FUSION2 - controls	Anne U Jackson	aujackso@umich.edu	2015-03-03	2	MC	M	Eu	40	56.64	11.68	27.49	3.81	11	0.275	20	0.5	9	0.225	98	10.82	0.954	0.072
FUSION2 - T2D cases	Anne U Jackson	aujackso@umich.edu	2015-03-03	2	MC	W	Eu	65	60.49	6.83	34.34	6.44	3	0.046	17	0.262	45	0.692	104.12	15.48	0.894	0.072
FUSION2 - T2D cases	Anne U Jackson	aujackso@umich.edu	2015-03-03	2	MC	M	Eu	85	58.49	10.02	32.61	6.13	6	0.071	29	0.341	50	0.588	112.75	15.57	1.006	0.064
Generation Scotland	Jennifer Huffman	Jennifer.Huffman@nih.gov	2015-04-05	2	GWAS	O	Eu	1752	54.42	13.55	28.08	5.47	357	0.2907	499	0.4064	372	0.3029	93.02	14.62	0.89	0.1
Generation Scotland	Jennifer Huffman	Jennifer.Huffman@nih.gov	2015-04-05	2	GWAS	W	Eu	1029	54.79	13.68	28.04	5.95	234	0.3219	264	0.3631	229	0.315	88.97	14.23	0.84	0.08
Generation Scotland	Jennifer Huffman	Jennifer.Huffman@nih.gov	2015-04-05	2	GWAS	M	Eu	723	53.89	13.36	28.12	4.69	123	0.2455	235	0.4691	143	0.2854	98.94	13.1	0.95	0.07
GENOA	Lawrence F Bielak	lfbielak@umich.edu	2015-03-30	1	GWAS	O	Eu	167	62.46	10.7	33.36	7.4	16	0.0958	42	0.2515	109	0.6527	107.42	16.08	0.93	0.12
GENOA	Lawrence F Bielak	lfbielak@umich.edu	2015-03-30	1	GWAS	W	Eu	103	62.3	10.53	34.33	8.57	12	0.1165	25	0.2427	66	0.6408	105.06	17.85	0.88	0.1
GENOA	Lawrence F Bielak	lfbielak@umich.edu	2015-03-30	1	GWAS	M	Eu	64	62.71	11.05	31.8	4.6	4	0.0625	17	0.2656	43	0.6719	111.22	11.9	1.01	0.1
GLACIER	Shafqat Ahmad	shafqat.ahmad@med.lu.se	2015-03-09	2	MC	W	Eu	500	48.61	8.53	25.32	4.27	278	0.559	150	0.302	69	0.139	92.9	10.5	NA	NA
GLACIER	Shafqat Ahmad	shafqat.ahmad@med.lu.se	2015-03-09	2	MC	M	Eu	338	49.19	7.56	26.64	3.56	116	0.343	176	0.521	46	0.136	104.7	8.88	NA	NA
GOOD	Joel Eriksson	joel.eriksson.2@gu.se	2015-03-29	2	GWAS	M	Eu	118	24.1	0.6	24.2	4.7	75	0.636	26	0.22	13	0.11	86.3	11.5	0.86	0.05
GOYA male Obese cases	Tarunveer Singh Ahluwalia	veertarun@gmail.com	2015-01-29	2	GWAS	M	Eu	131	44.15	6.69	36.6	5.57	1	0.0076	15	0.1145	115	0.8778	120.45	14.29	1.027	0.075
GOYA male non-obese controls					GWAS	M	Eu	165	46.53	7.41	26.26	3.8	70	0.4242	67	0.406	28	0.1696	95.05	11.33	0.93	0.07
HAPI Old Order Amish	Soren Snitker	ssnitker@medicine.umaryland.edu	2015-04-24	1	GWAS	O	Eu	155	43.41	13.78	26.87	5.02	63	0.401	54	0.348	38	0.245	87.88	12.32	0.84	0.08
Health2006	Marie Neergaard Harder	marie.harder@sund.ku.dk	2015-06-02	2	MC	W	Eu	535	46.56	12.19	26.02	6	266	0.497	147	0.275	106	0.198	84.76	14.2	0.82	0.07
Health2006	Marie Neergaard Harder	marie.harder@sund.ku.dk	2015-06-02	2	MC	M	Eu	384	48.6	11.62	26.83	4.54	140	0.365	165	0.43	77	0.201	96.58	12.76	0.94	0.07
HPFS-case	Lu Qi	lu.qi@channing.harvard.edu	17/06/2015	1	GWAS	M	Eu	233	55.69	8.55	28.49	4.37	38	0.165	116	0.504	76	0.33	104.68	12.11	0.97	0.1
HPFS-control	Lu Qi	lu.qi@channing.harvard.edu	17/06/2015	1	GWAS	M	Eu	188	55.29	8.06	25.15	2.86	92	0.497	81	0.438	12	0.065	95.84	8.05	0.95	0.05
HRS	Jennifer Smith	smjenn@umich.edu	2015-04-02	2	GWAS	W	AA	226	68.77	10.7	32.52	7.41	35	0.155	55	0.243	136	0.602	105.85	16.81	NA	NA
HRS	Jennifer Smith	smjenn@umich.edu	2015-04-02	2	GWAS	M	AA	62	72.4	10.09	27.2	5.96	26	0.419	18	0.29	18	0.29	102.1	14.47	NA	NA
HRS	Jennifer Smith	smjenn@umich.edu	2015-04-02	2	GWAS	W	Eu	874	72.56	11.22	30.33	7.31	210	0.24	256	0.293	408	0.467	101.92	16.87	NA	NA
HRS	Jennifer Smith	smjenn@umich.edu	2015-04-02	2	GWAS	M	Eu	427	72.51	9.95	29.66	5.97	102	0.239	130	0.304	195	0.457	108.15	13.68	NA	NA
HUNT - controls	Anne U Jackson	aujackso@umich.edu	2015-03-03	2	MC	M	Eu	82	62.62	17.6	26.32	3.61	25	0.305	49	0.598	8	0.098	93.9	9.37	0.923	0.063
HUNT - T2D cases	Anne U Jackson	aujackso@umich.edu	2015-03-03	2	MC	W	Eu	69	71.93	12.8	30.59	5.36	10	0.145	23	0.333	36	0.522	95	11.7	0.861	0.068
HUNT - T2D cases	Anne U Jackson	aujackso@umich.edu	2015-03-03	2	MC	M	Eu	66	66.18	12.92	29.6	4.33	9	0.136	29	0.439	28	0.424	102.52	10.4	0.968	0.072
HUNT- controls	Anne U Jackson	aujackso@umich.edu	2015-03-03	2	MC	W	Eu	93	68.3	12.45	28.85	5.08	22	0.237	35	0.376	36	0.387	90.41	12.05	0.843	0.067
InCHIANTI	Toshiko Tanaka	tanakato@mail.nih.gov	2015-08-10	1	GWAS	O	Eu	159	76.7	9.74	27.7	4.7	49	0.308	63	0.396	47	0.296	92.5	12	0.91	0.08
InCHIANTI	Toshiko Tanaka	tanakato@mail.nih.gov	2015-08-10	1	GWAS	W	Eu	118	76.6	10.4	28	5.13	40	0.339	39	0.3305	39	0.3305	91	11.9	0.89	0.07
InCHIANTI	Toshiko Tanaka	tanakato@mail.nih.gov	2015-08-10	1	GWAS	M	Eu	41	77	7.6	26.9	3.3	9	0.2195	24	0.5854	8	0.1951	96.6	11.2	0.98	0.08
Inter99	Marie Neergaard Harder	marie.harder@sund.ku.dk	20/01/2015	2	MC	W	Eu	1179	45.77	7.73	26.17	5.34	567	0.481	373	0.316	230	0.195	81.31	12.95	0.8	0.06
Inter99	Marie Neergaard Harder	marie.harder@sund.ku.dk	20/01/2015	2	MC	M	Eu	889	46.8	7.37	27.35	4.51	270	0.304	426	0.48	192	0.216	95.29	12.35	0.92	0.07
KORA S3	Thomas Winkler	thomas.winkler@klinik.uni-regensburg.de	19.05.2015	1	GWAS	W	Eu	58	46.59	12.29	25.9	4.4	26	0.448	23	0.397	9	0.155	80.3	10.41	0.78	0.06
KORA S3	Thomas Winkler	thomas.winkler@klinik.uni-regensburg.de	19.05.2015	1	GWAS	M	Eu	117	52.98	9.24	27.4	3.4	23	0.197	74	0.632	20	0.171	97.53	9.04	0.94	0.05
KORA S3	Thomas Winkler	thomas.winkler@klinik.uni-regensburg.de	19.05.2015	2	MC	W	Eu	346	42.14	13.43	25.77	5.04	184	0.532	97	0.28	65	0.188	80.57	12.04	0.79	0.06
KORA S3	Thomas Winkler	thomas.winkler@klinik.uni-regensburg.de	19.05.2015	2	MC	M	Eu	267	42.48	14.05	27.02	3.62	79	0.296	140	0.524	48	0.18	95.1	9.47	0.92	0.06
KORA S4	Thomas Winkler	thomas.winkler@klinik.uni-regensburg.de	19.05.2015	1	GWAS	W	Eu	35	52.34	8.07	28	5.36	12	0.343	14	0.4	9	0.257	88.04	13.38	0.83	0.08
KORA S4	Thomas Winkler	thomas.winkler@klinik.uni-regensburg.de	19.05.2015	1	GWAS	M	Eu	68	53.41	8.48	28.49	4.65	9	0.132	40	0.588	19	0.279	101.82	12.33	0.96	0.07
KORA S4	Thomas Winkler	thomas.winkler@klinik.uni-regensburg.de	19.05.2015	2	MC	W	Eu	301	41.85	15.22	26.15	5.22	131	0.435	119	0.395	51	0.169	82.46	11.8	0.79	0.06
KORA S4	Thomas Winkler	thomas.winkler@klinik.uni-regensburg.de	19.05.2015	2	MC	M	Eu	266	44.78	16.45	27.36	3.89	76	0.286	134	0.504	56	0.211	97.24	10.43	0.92	0.06
LOLIPOP_EW610_F	Weihua Zhang	weihua.zhang@imperial.ac.uk	2015-01-19	2	GWAS	W	Eu	100	56.23	9.54	27.54	5.79	36	0.36	36	0.36	28	0.28	90.77	14.82	0.87	0.09
LOLIPOP_EW610_M	Weihua Zhang	weihua.zhang@imperial.ac.uk	2015-01-19	2	GWAS	M	Eu	294	56.45	9.38	28.29	4.92	78	0.265	127	0.432	89	0.303	99.9	12.46	0.95	0.06
LOLIPOP_IA317_M	Weihua Zhang	weihua.zhang@imperial.ac.uk	2015-01-19	2	GWAS	M	As	1483	48.5	10.51	27.04	4.48	489	0.33	676	0.456	318	0.214	98.19	11.98	0.97	0.07
LOLIPOP_IA610_CASE_F	Weihua Zhang	weihua.zhang@imperial.ac.uk	2015-01-19	2	GWAS	W	As	274	61.86	8.78	30.52	5.72	44	0.161	98	0.359	131	0.48	101.83	12.46	0.95	0.08
LOLIPOP_IA610_CASE_M	Weihua Zhang	weihua.zhang@imperial.ac.uk	2015-01-19	2	GWAS	M	As	1117	59.92	9.36	27.76	4.25	281	0.252	563	0.504	272	0.244	100.62	11.51	0.99	0.07
LOLIPOP_IA610_CONTROL_F	Weihua Zhang	weihua.zhang@imperial.ac.uk	2015-01-19	2	GWAS	W	As	451	53.68	9.35	28.01	4.95	120	0.266	205	0.455	126	0.279	95.44	12.36	0.92	0.09
LOLIPOP_IA610_CONTROL_M	Weihua Zhang	weihua.zhang@imperial.ac.uk	2015-01-19	2	GWAS	M	As	2054	55.07	9.82	27.07	3.99	600	0.292	1047	0.51	407	0.198	98.46	10.4	0.97	0.06
LURIC CASES	Graciela E Delgado	graciela.delgado@medma.uni-heidelberg.de	27/02/2015	2	GWAS	W	Eu	177	68.56	9.13	27.58	4.63	51	0.288	72	0.407	54	0.305	98.75	13.36	0.93	0.08
LURIC CASES	Graciela E Delgado	graciela.delgado@medma.uni-heidelberg.de	27/02/2015	2	GWAS	M	Eu	469	64.61	9.55	27.63	3.87	128	0.273	229	0.488	112	0.239	102.48	11.32	0.99	0.07
LURIC CONTROLS	Graciela E Delgado	graciela.delgado@medma.uni-heidelberg.de	27/02/2015	2	GWAS	W	Eu	76	64.59	5.15	27.76	5.15	24	0.316	31	0.408	21	0.276	96.57	13	0.91	0.07
LURIC CONTROLS	Graciela E Delgado	graciela.delgado@medma.uni-heidelberg.de	27/02/2015	2	GWAS	M	Eu	60	54.1	14.54	27.23	4.21	17	0.283	30	0.5	13	0.217	101	12.43	0.97	0.07
MEC CASES				MC	MC	O	Af	69	66.87	7.54	34.23	8.11	5	0.0724638	18	0.26087	45	0.652174	108.49	15.79	0.912	0.112
MEC CASES				MC	MC	W	Af	50	66.06	6.91	35.51	8.05	1	0.02	11	0.22	37	0.74	109.11	15.48	0.891	0.105
MEC CASES				MC	MC	M	Af	19	69	8.83	30.84	7.47	4	0.210526	7	0.368421	8	0.421053	106.82	16.93	0.969	0.11
MEC CONTROLS				MC	MC	O	Af	232	66.125	8.09	29.76	7.12	47	0.202586	86	0.37069	95	0.409483	96.56	15.27	0.87	0.08
MEC CONTROLS				MC	MC	W	Af	187	65.46	7.94	30.35	7.23	34	0.181818	67	0.358289	84	0.449198	96.14	15.67	0.852	0.075
MEC CONTROLS				MC	MC	M	Af	45	68.89	8.22	27.32	6.13	13	0.288889	19	0.422222	11	0.244444	98.27	13.51	0.93	0.07
MESA					GWAS	W	Eu	280	61.2	8.5	29.4	6.5	73	0.262	98	0.351	108	0.387	99.9	18.2	0.9	0.09
MESA					GWAS	M	Eu	256	59.6	9.6	28.5	4.7	69	0.27	94	0.367	93	0.363	102.7	14.2	0.96	0.08
METSIM - controls	Anne U Jackson	aujackso@umich.edu	2015-03-03	2	MC	M	Eu	155	55.2	5.46	27.45	4	37	0.239	84	0.542	34	0.219	99.73	11.13	0.982	0.059
METSIM - T2D cases	Anne U Jackson	aujackso@umich.edu	2015-03-03	2	MC	M	Eu	474	62.2	6.01	31.57	5.66	35	0.074	181	0.382	258	0.544	112.16	13.86	1.044	0.067
NESDA	Wouter Peyrot	w.peyrot@ggzingeest.nl	2015-02-14	1	GWAS	W	Eu	242	39.76	13.01	25.94	5.99	121	0.5	66	0.273	51	0.211	87.37	14.9	0.831	0.072
NESDA	Wouter Peyrot	w.peyrot@ggzingeest.nl	2015-02-14	1	GWAS	M	Eu	117	42.58	11.88	27.05	4.86	40	0.342	50	0.427	26	0.222	99.21	13.93	0.928	0.08
NTR	Eco de Geus	eco.degeus@vu.nl	2015-01-30	1	GWAS	W	Eu	484	31.5	7.1	23.6	4.36	339	0.7	109	0.225	36	0.074	79.2	13	0.78	0.08
NTR	Eco de Geus	eco.degeus@vu.nl	2015-01-30	1	GWAS	M	Eu	248	34.7	8.1	24.4	3.5	154	0.621	79	0.319	15	0.06	89.5	12.3	0.86	0.07
NFBC66					GWAS	W	Eu	485	31	0	24.65	5.27	306	0.6309	109	0.2247	70	0.1443	90.77	28.26	0.83	0.09
NFBC66					GWAS	M	Eu	447	31	0	25.41	3.98	220	0.4922	176	0.3938	50	0.1141	89.43	13.32	0.92	0.06
NFBC66					GWAS	O	Eu	932	31	0	25.01	4.71	526	0.5644	285	0.3058	121	0.1298	81.5	21.9	0.87	0.09
NHS-case	Lu Qi	lu.qi@channing.harvard.edu	17/06/2015	1	GWAS	W	Eu	341	53.2	6.73	31.05	6.09	50	0.155	97	0.301	175	0.545	94.15	13.71	0.86	0.05
NHS-control	Lu Qi	lu.qi@channing.harvard.edu	17/06/2015	1	GWAS	W	Eu	283	52.32	6.78	26.11	5.45	125	0.49	82	0.322	48	0.188	82.03	13.06	0.78	0.06
NSHD	Jian'an Luan	jianan.luan@mrc-epid.cam.ac.uk	2015-06-05	2	MC	W	Eu	599	53	0	28.39	5.86	190	0.317	214	0.357	195	0.326	88.23	13.42	0.82	0.07
NSHD	Jian'an Luan	jianan.luan@mrc-epid.cam.ac.uk	2015-06-05	2	MC	M	Eu	579	53	0	27.59	4.22	157	0.271	288	0.497	134	0.231	98.63	11.05	0.94	0.06
NSPHS	Åsa Johansson	asa.johansson@igp.uu.se	2015-04-07	1	GWAS	O	Eu	113	53.72	19.4	27.68	5.59	36	0.3186	47	0.4159	29	0.2566	NA	NA	NA	NA
NSPHS	Åsa Johansson	asa.johansson@igp.uu.se	2015-04-07	1	GWAS	M	Eu	55	55.98	18.12	28.19	5.22	13	0.2364	28	0.5091	14	0.2545	NA	NA	NA	NA
NSPHS	Åsa Johansson	asa.johansson@igp.uu.se	2015-04-07	1	GWAS	W	Eu	58	51.57	20.46	27.2	5.93	23	0.3966	19	0.3275	15	0.2586	NA	NA	NA	NA
ORCADES	Jennifer Huffman	Jennifer.Huffman@nih.gov	2015-04-22	1	GWAS	O	Eu	158	61.39	16.02	29.41	5.43	29	0.1871	58	0.3742	68	0.4387	98.32	14.57	0.93	0.09
ORCADES	Jennifer Huffman	Jennifer.Huffman@nih.gov	2015-04-22	1	GWAS	W	Eu	103	59.15	16.95	29.02	6.09	24	0.2376	37	0.3663	40	0.396	94.04	14.48	0.88	0.07
ORCADES	Jennifer Huffman	Jennifer.Huffman@nih.gov	2015-04-22	1	GWAS	M	Eu	55	65.59	13.26	30.13	3.85	5	0.0926	21	0.3889	28	0.5185	106.33	10.99	1.01	0.07
QFS	Christian Couture	christian.couture@kin.ulaval.ca	2015-01-28	1	GWAS	O	Eu	148	39.8	14.22	29.28	9.01	61	0.412	37	0.25	50	0.338	92.1	21.07	0.86	0.1
QFS	Christian Couture	christian.couture@kin.ulaval.ca	2015-01-28	1	GWAS	W	Eu	83	40.99	13.63	29.84	9.31	32	0.386	19	0.229	32	0.386	89.05	20.6	0.81	0.09
QFS	Christian Couture	christian.couture@kin.ulaval.ca	2015-01-28	1	GWAS	M	Eu	65	38.28	14.91	28.57	8.63	29	0.446	18	0.277	18	0.277	96	21.18	0.92	0.08
RISC					GWAS	O	Eu	251	43.6	8.2	26.2	4.3	111	0.442	92	0.367	43	0.171	88	12.4	0.86	0.1
Rotterdam Study					GWAS	O	Eu	2690	67.37	7.47	26.56	3.705	924	0.3434	1280	0.4758	426	0.1583	90.664	11.1399	0.9033	0.09175
Rotterdam Study					GWAS	W	Eu	1071	66.35	6.749	25.922	2.9766	400	0.37348	563	0.52567	87	0.08123	94.674	9.5295	0.9561	0.0699
Rotterdam Study					GWAS	M	Eu	1619	68.045	7.84	26.986	4.06	524	0.32365	717	0.44286	339	0.209388	87.973	11.3342	0.8679	0.08754
Sardinia					GWAS	M	EU	164	66.74	10.66	28.29	3.89	29	0.1768	71	0.4329	46	0.2804	98.44	10.24	0.98	0.08
Sardinia					GWAS	W	EU	229	62.26	10.86	27.85	4.94	66	0.2882	90	0.393	64	0.2794	87.62	11.64	0.85	0.08
SHIP	Alexander Teumer	ateumer@uni-greifswald.de	2015-02-18	1	GWAS	W	Eu	286	46.33	14.87	27.08	5.8	121	0.423	87	0.304	77	0.269	82.92	13.41	0.8	0.06
SHIP	Alexander Teumer	ateumer@uni-greifswald.de	2015-02-18	1	GWAS	M	Eu	260	48.54	15.06	27.77	4.42	77	0.296	112	0.431	71	0.273	96.53	12.05	0.93	0.06
SORBS	Reedik Mägi	reedik.magi@ut.ee	2105-03-30	1	GWAS	O	Eu	311	56.41	16.59	27.84	5.35	80	0.3101	98	0.3798	80	0.3101	93.98	14.5	0.9	0.11
SORBS	Reedik Mägi	reedik.magi@ut.ee	2105-03-30	1	GWAS	W	Eu	184	55	17.62	27.7	5.9	58	0.3742	47	0.3032	50	0.3226	89.41	14.19	0.84	0.08
SORBS	Reedik Mägi	reedik.magi@ut.ee	2105-03-30	1	GWAS	M	Eu	127	58.56	14.8	28.05	4.39	22	0.2136	51	0.4951	30	0.2913	100.88	12.07	0.98	0.08
TRAILS	Peter van der Most	p.j.van.der.most@umcg.nl	2015-01-26	2	GWAS	W	Eu	105	18.8	0.46	23.13	3.46	79	0.752	18	0.171	6	0.057	75.27	8.01	0.76	0.05
TRAILS	Peter van der Most	p.j.van.der.most@umcg.nl	2015-01-26	2	GWAS	M	Eu	85	19.19	0.59	22.35	4.5	65	0.765	8	0.094	6	0.071	81.72	11.48	0.83	0.05
TwinsUK	Lydia Quaye	lydia.quaye@kcl.ac.uk	2015-02-20	1	GWAS	W	Eu	820	59.4	13.91	25.52	4.73	424	0.5171	261	0.3183	120	0.1463	81.45	11.65	0.8	0.06
WGHS	Audrey Chu	aychu@partners.org	2014-10-02	1	GWAS	W	Eu	4571	54.83	7.16	27.62	5.93	1783	0.39	1456	0.319	1303	0.285	94.06	15.71	0.85	0.08
WHI Pilot (African Ancestry)	Rebecca Rohde	rohde@unc.edu	2015-03-31	2	MC	W	Af	445	60.61	6.57	32.97	7.09	54	0.1213	122	0.2742	269	0.6045	95.79	13.91	0.83	0.07
WHI YR3/YR4 (African Ancestry)	Rebecca Rohde	rohde@unc.edu	2015-03-31	2	MC	W	Af	755	61.28	7.43	33.15	7.38	84	0.1113	206	0.2728	465	0.6159	95.84	15.73	0.83	0.09
Whitehall	Jian'an Luan	jianan.luan@mrc-epid.cam.ac.uk	2015-01-16	2	MC	W	Eu	177	61.08	6.44	27.43	5.74	63	0.356	68	0.384	46	0.26	84.6	13.6	0.82	0.08
Whitehall	Jian'an Luan	jianan.luan@mrc-epid.cam.ac.uk	2015-01-16	2	MC	M	Eu	489	59.57	5.85	27	4.13	154	0.315	236	0.483	99	0.202	96.03	11.4	0.95	0.07
YFS	Leo-Pekka Lyytikäinen	leo-pekka.lyytikainen@uta.fi	22/6/2015	1	GWAS	W	Eu	91	37.09	4.83	26.21	5.72	43	0.473	25	0.275	23	0.253	86.15	13.5	0.85	0.08
YFS	Leo-Pekka Lyytikäinen	leo-pekka.lyytikainen@uta.fi	22/6/2015	1	GWAS	M	Eu	72	37.71	5.06	27.85	4.83	19	0.264	34	0.472	18	0.25	99.15	14.16	0.96	0.07
