# Supplementary material for: Genome-wide physical activity interactions in adiposity ― A meta-analysis of 200,452 adults
Source: PLoS Genet. 2017 Apr 27;13(4):e1006528. doi: 10.1371/journal.pgen.1006528 (PMC5407576; doi:10.1371/journal.pgen.1006528)
Supplement: S5 Table — (XLSX) [file pgen.1006528.s010.xlsx]

## Sheet: TS5. Characteristics Active
Supplementary Table 5 - Population characteristics for active individuals in the participating studies
Study (Genotype Data)	Information of individual entering data into worksheet			Stage	Genotype Data	Sex stratum	Ancestry	N	Age (y)		BMI (kg/m2)		BMI categories						Waist (cm)		WHR (ratio)		Current smoker		Current non-smoker			Alcohol		Coffee			Women only
													18 to <25 Normal weight		25 to <30 Overweight		≥30 Obese																Pre- menopausal status		Post- menopausal status		Hormone replacement therapy use		No hormone replacement therapy use
Units	Name	Email	Date of Entry	(1/2)	(GWAS/MC)	W/M/O	Af/Eu/Hs/As		Mean	SD	Mean	SD	n	%	n	%	n	%	mean	SD	mean	SD	(n,%)		(n, %)			(grams/d)		(cups/d)			(n, %)		(n,%)		(n,%)		(n,%)
AGES	Albert Vernon Smith	albert@hjarta.is	2015-04-07	1	GWAS	O	Eu	1184	75.19	5.08	26.87	4.08	390	0.331351	550	0.46729	237	0.201359	99.67	11.35	NA	NA	118	0.0997	1066	0.9003		2.43	4.58	2.81	1.72		NA		630	1	111	0.1762	519	0.8238
AGES	Albert Vernon Smith	albert@hjarta.is	2015-04-07	1	GWAS	W	Eu	630	74.89	5.15	26.99	4.48	212	0.339744	269	0.43109	143	0.229167	98.31	12.27	NA	NA	48	0.0866	506	0.9134		3.44	5.68	2.91	1.86		NA		0	1	0	NaN	0	NaN
AGES	Albert Vernon Smith	albert@hjarta.is	2015-04-07	1	GWAS	M	Eu	554	75.53	4.99	26.73	3.56	178	0.321881	281	0.508137	94	0.169982	101.22	9.98	NA	NA	70	0.1111	560	0.8889		1.54	3.08	2.72	1.59		NA		630	1	111	0.1762	519	0.8238
ARIC (African Ancestry)	Rebecca Rohde	rohde@unc.edu	2015-03-31	2	GWAS	O	Af	2087	52.91	5.62	29.55	5.96	447	0.2142	809	0.3876	831	0.3982	98.69	14.86	0.92	0.08	606	0.2909	1477	0.7091		11.24	17.51	1.05	1.39		NA		NA		NA		NA
ARIC (African Ancestry)	Rebecca Rohde	rohde@unc.edu	2015-03-31	2	GWAS	W	Af	1313	52.82	5.48	30.45	6.42	246	0.1874	469	0.3572	598	0.4554	99.27	16.03	0.9	0.08	278	0.3596	495	0.6404		15.62	21.02	1.1	1.46		NA		NA		NA		NA
ARIC (African Ancestry)	Rebecca Rohde	rohde@unc.edu	2015-03-31	2	GWAS	M	Af	774	53.07	5.86	28.05	4.75	201	0.2597	340	0.4393	233	0.301	97.7	12.57	0.94	0.05	328	0.2504	982	0.7496		4.82	6.25	1.02	1.35		213	0.1668	1064	0.8332	187	0.1506	1055	0.8494
ARIC (European Ancestry)	Mariaelisa Graff	migraff@email.unc.edu	2015-04-04	1	GWAS	O	Eu	3419	53.7	5.52	26.86	4.64	2432	0.3757	2648	0.4091	1393	0.2152	87	14.14	0.88	0.012	1477	0.2417	4634	0.7583		7.54	11.05	2.5	3.53		NA		NA		NA		NA
ARIC (European Ancestry)	Mariaelisa Graff	migraff@email.unc.edu	2015-04-04	1	GWAS	W	Eu	3052	53.21	5.45	26.27	5.23	1492	0.4887	920	0.3013	640	0.2097	91.64	14.25	0.88	0.08	754	0.2345	2462	0.7655		10.31	13.17	2.33	2.27		NA		NA		NA		NA
ARIC (European Ancestry)	Mariaelisa Graff	migraff@email.unc.edu	2015-04-04	1	GWAS	M	Eu	3419	54.15	5.55	27.38	3.97	940	0.2749	1728	0.5023	751	0.2197	99.26	10.36	0.96	0.05	723	0.2497	2172	0.7503		4.17	6.24	2	2.2		1337	0.4379	1716	0.5621	NA		NA
AUSTWIN	John Whitfield	john.whitfield@qimrberghofer.edu.au	25/6/2015	1	GWAS	O	Eu	2173	31.55	11.11	22.36	3.02	1815	0.835	315	0.145	43	0.02	NA	NA	NA	NA	NA		NA			NA		NA			NA		NA		NA		NA
AUSTWIN	John Whitfield	john.whitfield@qimrberghofer.edu.au	25/6/2015	1	GWAS	W	Eu	1523	32.52	11.63	22.04	3.06	1315	0.863	174	0.114	34	0.022	NA	NA	NA	NA	NA		NA			NA		NA			NA		NA		NA		NA
AUSTWIN	John Whitfield	john.whitfield@qimrberghofer.edu.au	25/6/2015	1	GWAS	M	Eu	650	29.29	9.41	23.11	2.79	500	0.769	141	0.217	9	0.014	NA	NA	NA	NA	NA		NA			NA		NA			NA		NA		NA		NA
BHS	Gemma Cadby	gemma.cadby@uwa.edu.au	17/06/2015	1	GWAS	W	Eu	532	52.34	16.27	25.28	4.34	294	0.702	158	0.377	77	0.184	79.95	11.39	0.79	0.056	44	0.105	310	0.74		NA		NA			NA		NA		NA		NA
BHS	Gemma Cadby	gemma.cadby@uwa.edu.au	17/06/2015	1	GWAS	M	Eu	419	53.16	16.27	26.4	3.47	154	0.367	196	0.468	66	0.157	93.06	10.15	0.93	0.06	43	0.081	470	0.883		NA		NA			NA		NA		NA		NA
B58C	David P Strachan	d.strachan@sgul.ac.uk	2015-03-08	2	GWAS	W	Eu	2615	45.16	0.39	26.79	5.36	1165	0.446	864	0.33	576	0.22	84.93	12.15	0.81	0.06	537	0.207	2052	0.793		NA		NA			NA		NA		NA		NA
B58C	David P Strachan	d.strachan@sgul.ac.uk	2015-03-08	2	GWAS	M	Eu	2589	45.17	0.38	27.83	4.24	639	0.247	1294	0.5	651	0.251	98.48	10.99	0.93	0.06	610	0.233	2005	0.767		NA		NA			NA		NA		NA		NA
CARDIA	Myriam Fornage	Myriam.Fornage@uth.tmc.edu	2015-03-30	1	GWAS	O	Eu	1255	25.67	3.29	23.54	3.66	915	0.7291	276	0.2201	64	0.051	76.55	10.19	0.77	0.07	280	0.2242	969	0.7758
CARDIA	Myriam.Fornage@uth.tmc.edu	Myriam.Fornage@uth.tmc.edu	2015-03-30	1	GWAS	W	Eu	693	25.67	3.36	22.75	3.59	560	0.808	101	0.146	32	0.0462	71.02	7.56	0.72	0.05	117	0.2093	442	0.7907
CARDIA	Myriam Fornage	Myriam.Fornage@uth.tmc.edu	2015-03-30	1	GWAS	M	Eu	562	25.68	3.21	24.51	3.52	355	0.6317	175	0.3114	32	0.0569	83.36	8.8	0.84	0.05	163	0.2362	527	0.7638
CLHNS	Ying Wu	ying_wu@med.unc.edu	2015-03-31		GWAS	W	As	1773	48.54	6.09	24.3	4.35	819	0.5764	467	0.3286	135	0.095	80.4	10.84	0.88	0.05	212	0.1492	1209	0.8508		NA		NA			NA		NA		NA		NA
COLAUS	Zoltan Kutalik	zoltan.kutalik@unil.ch	26/01/2015	1	GWAS	W	Eu	2543	54.1938	10.7242	25.0314	4.7237	1425	0.5604	732	0.2878	347	0.1365	83.2188	12.0778	0.8266	0.0678	619	0.2777	1610	0.7223		10.4177	10.8718	2.172	1.4356		NA		NA		NA		NA
COLAUS	Zoltan Kutalik	zoltan.kutalik@unil.ch	26/01/2015	1	GWAS	M	Eu	2229	53.1828	10.8808	26.5799	4.014	826	0.3706	1019	0.4572	373	0.1673	95.7559	11.2445	0.9288	0.0615	606	0.2383	1937	0.7617		3.9725	5.357	2.0699	1.3799		1050	0.4129	1473	0.5792	933	0.3669	1606	0.6315
FINRISK (COROGENE CONTROLS)	Kati Kristiansson	kati.kristiansson@thl.fi	2015-02-16	1	GWAS	W	Eu	711	55.59	12.19	26.44	4.84	313	0.4402	260	0.3657	134	0.1885	85.01	12.37	0.84	0.07	NA		NA			NA		NA			NA		NA		NA		NA
FINRISK (COROGENE CONTROLS)	Kati Kristiansson	kati.kristiansson@thl.fi	2015-02-16	1	GWAS	M	Eu	817	53.55	12.39	27.09	3.89	249	0.3048	403	0.4933	163	0.1995	96.6	11.42	0.96	0.07	NA		NA			NA		NA			NA		NA		NA		NA
CROATIA-Korcula	Jennifer Huffman	Jennifer.Huffman@nih.gov	2015-04-02	1	GWAS	O	Eu	715	55.72	13.51	27.91	3.96	165	0.2344	333	0.473	206	0.2926	93.86	11.61	0.9	0.08	161	0.229	542	0.771		NA		NA			NA		NA		NA		NA
CROATIA-Korcula	Jennifer Huffman	Jennifer.Huffman@nih.gov	2015-04-02	1	GWAS	W	Eu	463	54.97	13.07	27.55	4.09	129	0.2817	202	0.441	127	0.2773	90.95	11.36	0.87	0.08	52	0.2097	196	0.7903		NA		NA			NA		NA		NA		NA
CROATIA-Korcula	Jennifer Huffman	Jennifer.Huffman@nih.gov	2015-04-02	1	GWAS	M	Eu	252	57.09	14.2	28.58	3.61	36	0.1463	131	0.5325	79	0.3211	99.31	10	0.95	0.07	109	0.2396	346	0.7604		NA		NA			193	0.4168	270	0.5832	2	0.0043	461	0.9957
CROATIA-Vis	Jennifer Huffman	Jennifer.Huffman@nih.gov	2015-04-04	1	GWAS	O	Eu	676	54.3	15.05	27.1	4.1	209	0.3115	298	0.4441	164	0.2444	94.92	11.4	0.93	0.08	192	0.2853	481	0.7147		NA		NA			NA		NA		NA		NA
CROATIA-Vis	Jennifer Huffman	Jennifer.Huffman@nih.gov	2015-04-04	1	GWAS	W	Eu	378	53.92	15.33	26.9	4.44	136	0.3617	140	0.3723	100	0.266	92.93	12.34	0.9	0.09	92	0.3098	205	0.6902		NA		NA			NA		NA		NA		NA
CROATIA-Vis	Jennifer Huffman	Jennifer.Huffman@nih.gov	2015-04-04	1	GWAS	M	Eu	298	54.78	14.69	27.35	3.6	73	0.2475	158	0.5356	64	0.2169	97.46	9.51	0.96	0.06	100	0.266	276	0.734		NA		NA			147	0.3889	231	0.6111	2	0.0053	376	0.9947
DESIR_GWAS	Loïc Yengo	loic.yengo@good.ibl.fr	2015-04-07	2	GWAS	M	Eu	143	52.37	5.21	23.17	1.15	143	1	0	0	0	0	84.18	5.34	0.89	0.04	30	0.2098	113	0.7902		21.24	23.09	NA			NA		NA		NA		NA
DESIR_GWAS	Loïc Yengo	loic.yengo@good.ibl.fr	2015-04-07	2	GWAS	O	Eu	558	49.4	7.95	21.74	1.88	558	1	0	0	0	0	73.9	8.15	0.79	0.07	57	0.1022	501	0.8978		11.03	15.98	NA			NA		NA		NA		NA
DESIR_GWAS	Loïc Yengo	loic.yengo@good.ibl.fr	2015-04-07	2	GWAS	W	Eu	415	48.38	8.46	21.25	1.83	415	1	0	0	0	0	70.37	5.55	0.76	0.05	27	0.0651	388	0.9349		7.52	10.59	NA			NA		NA		NA		NA
DESIR_MC	Loïc Yengo	loic.yengo@good.ibl.fr	2015-04-07	2	MC	M	Eu	1671	45.06	9.54	25.35	3.27	789	0.4722	752	0.45	130	0.0778	89.15	9.39	0.92	0.06	490	0.2934	1180	0.7066		25.51	25.82	NA			NA		NA		NA		NA
DESIR_MC	Loïc Yengo	loic.yengo@good.ibl.fr	2015-04-07	2	MC	O	Eu	3108	45.07	9.69	24.97	3.72	1688	0.5433	1124	0.3618	295	0.0949	83.98	11.3	0.86	0.09	761	0.245	2345	0.755		16.89	22.46	NA			NA		NA		NA		NA
DESIR_MC	Loïc Yengo	loic.yengo@good.ibl.fr	2015-04-07	2	MC	W	Eu	1437	45.09	9.87	24.52	4.14	899	0.626	372	0.2591	165	0.1149	77.97	10.33	0.79	0.07	271	0.1887	1165	0.8113		6.85	11.35	NA			NA		NA		NA		NA
DR's EXTRA	Anne U Jackson	aujackso@umich.edu	2015-03-03	2	MC	W	Eu	505	66.33	5.12	27.01	4.54	189	0.374	205	0.406	111	0.22	87.29	12.3	0.86	0.067	4	0.118	30	0.882		10.32	16.65	2.76	1.53	missing for 5, 1.1%	NA		NA		NA		NA
DR's EXTRA	Anne U Jackson	aujackso@umich.edu	2015-03-03	2	MC	M	Eu	445	66.65	5.36	27.18	3.63	124	0.279	242	0.544	79	0.178	97.42	10.52	0.98	0.053	35	0.069	470	0.931		3	6.41	2.63	1.42	missing for 2, 0.4%	1	0.002	504	0.998	250	0.495	255	0.505
EGCUT (370CNV)	Toomas Haller	toomas.haller@ut.ee	2015-03-30	?	?	O	Eu	516	37.25	13.61	25.67	4.65	255	0.436	181	0.3508	80	0.155	87.4	13	0.85	0.09	189	0.3663	327	0.6337		9.04	46.21	1.92	1.67		NA		NA		NA		NA
EGCUT (370CNV)	Toomas Haller	toomas.haller@ut.ee	2015-03-30	?	?	W	Eu	222	40.9	13.37	25.66	5.5	115	0.518	62	0.2793	45	0.2027	83.01	13.88	0.8	0.08	127	0.432	167	0.568		14.09	60.4	1.86	1.81		NA		NA		NA		NA
EGCUT (370CNV)	Toomas Haller	toomas.haller@ut.ee	2015-03-30	?	?	M	Eu	294	34.5	13.15	25.67	3.9	140	0.4762	119	0.4048	35	0.119	90.72	11.23	0.89	0.08	62	0.2793	160	0.7207		2.26	5.55	1.99	1.46		148	0.682	69	0.318	NA		NA
EGCUT (metabo)	Toomas Haller	toomas.haller@ut.ee	2015-03-30	2	MC	O	Eu	938	52.54	9.46	26.18	6.03	514	0.548	198	0.2111	226	0.2409	87.46	17.02	0.86	0.11	291	0.3102	647	0.6898		5.18	17.29	1.96	1.51		NA		NA		NA		NA
EGCUT (metabo)	Toomas Haller	toomas.haller@ut.ee	2015-03-30	2	MC	W	Eu	552	51.74	9.51	25.77	6.39	337	0.6105	95	0.1721	120	0.2174	82.36	16.48	0.81	0.08	162	0.4197	224	0.5803		9.96	23.9	1.95	1.71		NA		NA		NA		NA
EGCUT (metabo)	Toomas Haller	toomas.haller@ut.ee	2015-03-30	2	MC	M	Eu	386	53.67	9.29	26.76	5.44	177	0.4585	103	0.2668	106	0.2746	94.74	15.04	0.93	0.1	129	0.2337	423	0.7663		1.48	4.15	1.97	1.35		223	0.4062	326	0.5938	NA		NA
EGCUT (omni1)	Toomas Haller	toomas.haller@ut.ee	2015-03-30	1	GWAS	O	Eu	517	44.16	14.09	26.61	4.79	208	0.4023	199	0.3849	110	0.2128	91.44	14.63	0.88	0.09	188	0.3636	329	0.6364		7.61	15.45	2.04	1.5		NA		NA		NA		NA
EGCUT (omni1)	Toomas Haller	toomas.haller@ut.ee	2015-03-30	1	GWAS	W	Eu	189	43.9	13.1	26.25	5.1	84	0.4444	68	0.3598	37	0.1958	84.75	13.63	0.82	0.08	138	0.4207	190	0.5793		10.07	14.59	2.06	1.6		NA		NA		NA		NA
EGCUT (omni1)	Toomas Haller	toomas.haller@ut.ee	2015-03-30	1	GWAS	M	Eu	328	44.31	14.65	26.81	4.6	124	0.378	131	0.3994	73	0.2227	95.3	13.78	0.92	0.08	50	0.2646	139	0.7354		3.31	15.99	2	1.32		120	0.6383	68	0.3617	NA		NA
EGCUT (omni2)	Toomas Haller	toomas.haller@ut.ee	2015-03-30	2	GWAS	O	Eu	2565	41.88	13.33	26.45	5	1136	0.4429	874	0.3407	555	0.2164	88.89	14.25	0.85	0.09	884	0.3446	1681	0.6554		6.5	26.87	2.1	1.72		NA		NA		NA		NA
EGCUT (omni2)	Toomas Haller	toomas.haller@ut.ee	2105-03-30	2	GWAS	W	Eu	1414	41.94	13.25	26	5.27	703	0.4972	423	0.2992	288	0.2037	83.84	13.09	0.8	0.08	496	0.4309	655	0.5691		10.06	14.55	2.09	1.96		NA		NA		NA		NA
EGCUT (omni2)	Toomas Haller	toomas.haller@ut.ee	2015-03-30	2	GWAS	M	Eu	1151	41.82	13.43	27.01	4.57	433	0.3762	451	0.3918	267	0.232	95.53	12.84	0.92	0.08	388	0.2744	1026	0.7256		3.61	0.3343	2.1	1.51		958	0.6794	452	0.3206	NA		NA
Ely	Jian'an Luan	jianan.luan@mrc-epid.cam.ac.uk	16/01/2015	2	MC	W	Eu	304	53	10.2	25.93	4.37	152	0.5	101	0.332	51	0.168	80.87	10.5	0.8	0.07	38	0.171	138	0.622		NA		NA			NA		NA		NA		NA
Ely	Jian'an Luan	jianan.luan@mrc-epid.cam.ac.uk	16/01/2015	2	MC	M	Eu	222	54.47	10.28	26.51	3.15	80	0.36	111	0.5	31	0.14	94.05	9.5	0.94	0.07	45	0.148	205	0.674		NA		NA			NA		NA		NA		NA
EPIC-non-subcohort	Jian'an Luan	jianan.luan@mrc-epid.cam.ac.uk	16/01/2015	2	MC	W	Eu	120	60.98	8.44	28.63	4.53	25	0.208	55	0.458	40	0.333	89.05	11.45	0.83	0.07	17	0.091	168	0.903		NA		NA			NA		NA		NA		NA
EPIC-non-subcohort	Jian'an Luan	jianan.luan@mrc-epid.cam.ac.uk	16/01/2015	2	MC	M	Eu	186	60.75	8.26	28.04	3.11	23	0.124	128	0.688	35	0.188	100.5	9.19	0.97	0.05	14	0.117	105	0.875		NA		NA			NA		NA		NA		NA
EPIC-Norfolk	Jing Hua Zhao	jinghua.zhao@mrc-epid.cam.ac.uk	2015-03-31	1	GWAS	W	Eu	935	57.29	8.71	25.71	3.97	442	0.4742	364	0.3906	126	0.1352	80.63	9.82	0.78	0.06	85	0.1088	696	0.8912		11.11	14.85	1.8	1.77		NA		NA		NA		NA
EPIC-Norfolk	Jing Hua Zhao	jinghua.zhao@mrc-epid.cam.ac.uk	2015-03-31	1	GWAS	M	Eu	789	58.68	8.96	26.46	3.19	262	0.3321	422	0.5349	105	0.1331	94.9	9.32	0.92	0.06	97	0.1048	829	0.8952		5.57	7.89	1.66	1.69		164	0.1756	190	0.2034	NA		NA
EPIC-subcohort	Jian'an Luan	jianan.luan@mrc-epid.cam.ac.uk	16/01/2015	2	MC	W	Eu	340	57.34	9.23	25.36	3.7	172	0.506	136	0.4	32	0.094	80.39	10.05	0.79	0.06	20	0.081	226	0.915		NA		NA			NA		NA		NA		NA
EPIC-subcohort	Jian'an Luan	jianan.luan@mrc-epid.cam.ac.uk	16/01/2015	2	MC	M	Eu	247	58.05	8.87	25.79	3	102	0.413	129	0.522	16	0.065	93.14	9.45	0.91	0.06	46	0.135	292	0.859		NA		NA			NA		NA		NA		NA
ERF	Ayse Demirkan	a.demirkan@erasmusmc.nl	2015-09-07	1	GWAS	O	Eu	1336	48.15	13.99	26.55	4.46	500	0.381	578	0.441	233	0.178	86.23	13.19	0.86	0.11	455	0.346	860	0.654		14.17	17.62	5.43	3.91		NA		NA		NA		NA
ERF	Ayse Demirkan	a.demirkan@erasmusmc.nl	2015-09-07	1	GWAS	W	Eu	762	44.45	13.5	25.78	4.1	333	0.447	281	0.377	131	0.176	79.41	9.97	0.79	0.07	162	0.286	404	0.714		19.49	19.97	5.39	4.04		NA		NA		NA		NA
ERF	Ayse Demirkan	a.demirkan@erasmusmc.nl	2015-09-07	1	GWAS	M	Eu	574	48.32	13.14	26.88	3.73	167	0.295	297	0.525	102	0.18	92.86	11.04	0.93	0.08	293	0.391	456	0.609		8.46	12.36	5.47	3.78		431	0.566	330	0.434	NA		NA
FamHS	Llilda Barata	llbarata@dsg.wustl.edu	2014-10-02	1	GWAS	O	Eu	3110	51.45	13.65	27.79	5.53	1055	0.3403	1150	0.371	895	0.2887	97.47	15.41	0.92	0.09	430	0.1385	2680	0.8617		11.3	16.12	1.31	1.89		645	0.3774	1017	0.5951	731	0.4257	986	0.5743
Fenland	Jian'an Luan	jianan.luan@mrc-epid.cam.ac.uk	16/01/2015	1	GWAS	W	Eu	608	45.66	7.11	26.9	5.5	274	0.451	192	0.316	142	0.234	87.51	12.64	0.84	0.06	53	0.11	385	0.802		NA		NA			NA		NA		NA		NA
Fenland	Jian'an Luan	jianan.luan@mrc-epid.cam.ac.uk	16/01/2015	1	GWAS	M	Eu	480	44.68	7.43	27.86	3.99	113	0.235	251	0.523	116	0.242	99.48	11.94	0.94	0.08	151	0.139	910	0.839		NA		NA			NA		NA		NA		NA
Fenland	Jian'an Luan	jianan.luan@mrc-epid.cam.ac.uk	16/01/2015	2	MC	W	Eu	1221	46.44	6.99	26.63	5.49	567	0.464	395	0.324	259	0.212	85.56	12.82	0.82	0.07	63	0.104	510	0.839		NA		NA			NA		NA		NA		NA
Fenland	Jian'an Luan	jianan.luan@mrc-epid.cam.ac.uk	16/01/2015	2	MC	M	Eu	1084	46.43	7.13	27.18	4.08	347	0.32	511	0.471	226	0.208	96.77	11.2	0.93	0.07	155	0.127	1044	0.855		NA		NA			NA		NA		NA		NA
Framingham (BMI)	Nancy Heard-Costa	nheard@bu.edu	30315	1	GWAS	O	Eu	6338	44.77	10.33	26.42	4.89	2686	0.4265	2417	0.3838	1195	0.1897	90.59	14.54	0.88	0.1	1848	0.292	4479	0.708		NA		NA			NA		NA		NA		NA		BMITRAIT
Framingham (BMI)	Nancy Heard-Costa	nheard@bu.edu	30315	1	GWAS	W	Eu	3406	44.64	10.15	25.47	5.31	19.21	0.5697	909	0.2696	542	0.1607	84.42	14.41	0.81	0.07	883	0.3021	2040	0.6979		NA		NA			NA		NA		NA		NA		BMITRAIT
Framingham (BMI)	Nancy Heard-Costa	nheard@bu.edu	30315	1	GWAS	M	Eu	2932	44.92	10.52	27.55	4.1	765	0.2614	1508	0.5154	653	0.2232	97.48	11.21	0.95	0.06	964	0.2833	2439	0.7167		NA		NA			NA		NA		NA		NA		BMITRAIT
Framingham (WC)	Nancy Heard-Costa	nheard@bu.edu	30315	1	GWAS	O	Eu	5569	44.98	10.79	26.55	4.98	2301	0.4157	2113	0.3818	1121	0.2025	90.59	14.54	0.88	0.1	1064	0.1912	4500	0.8088		NA		NA			NA		NA		NA		NA		WC TRAIT
Framingham (WC)	Nancy Heard-Costa	nheard@bu.edu	30315	1	GWAS	W	Eu	2936	44.86	10.66	25.59	5.46	1643	0.5654	763	0.2626	500	0.1721	84.42	14.41	0.81	0.07	515	0.1958	2115	0.8042		NA		NA			NA		NA		NA		NA		WC TRAIT
Framingham (WC)	Nancy Heard-Costa	nheard@bu.edu	30315	1	GWAS	M	Eu	2633	45.12	10.93	27.7	4.12	658	0.2503	1350	0.5135	621	0.2362	97.48	11.21	0.95	0.06	549	0.1871	2385	0.8129		NA		NA			NA		NA		NA		NA		WC TRAIT
Framingham (WHR)	Nancy Heard-Costa	nheard@bu.edu	30315	1	GWAS	O	Eu	2542	50.94	9.93	26.63	4.71	1018	0.4016	1023	0.4036	494	0.1949	88.85	14.36	0.88	0.1	584	0.2299	1956	0.7701		NA		NA			NA		NA		NA		NA		WHR TRAIT
Framingham (WHR)	Nancy Heard-Costa	nheard@bu.edu	30315	1	GWAS	W	Eu	1336	50.79	9.76	25.74	5.27	733	0.5511	378	0.2842	219	0.1647	81.23	13.2	0.81	0.07	275	0.2282	930	0.7718		NA		NA			NA		NA		NA		NA		WHR TRAIT
Framingham (WHR)	Nancy Heard-Costa	nheard@bu.edu	30315	1	GWAS	M	Eu	1206	51.1	10.12	27.61	3.78	285	0.2365	645	0.5353	275	0.2282	97.3	10.29	0.95	0.06	309	0.2315	1026	0.7685		NA		NA			NA		NA		NA		NA		WHR TRAIT
FUSION - controls	Anne U Jackson	aujackso@umich.edu	2015-03-03	1	GWAS	W	Eu	401	61.6	6.92	27.03	4.06	139	0.347	177	0.441	85	0.212	85.76	10.71	0.84	0.062	8	0.02	31	0.079	missing for 356, 90.1%	NA		4.34	2.69	missing for 334, 84.6%	NA		NA		NA		NA
FUSION - controls	Anne U Jackson	aujackso@umich.edu	2015-03-03	1	GWAS	M	Eu	395	61.37	7.6	27.04	3.34	123	0.311	200	0.506	72	0.182	95.94	9.72	0.97	0.056	15	0.037	17	0.042	missing for 369, 92.0%	NA		4.26	2.23	missing for 242, 60.3%	NA		NA		NA		NA
FUSION - T2D cases	Anne U Jackson	aujackso@umich.edu	2015-03-03	1	GWAS	W	Eu	323	62.05	7.43	30.78	5.27	33	0.102	123	0.381	167	0.517	97.53	12.53	0.89	0.067	11	0.109	39	0.386	missing for 51, 50.5%	NA		4.59	2.89	missing for 186, 36.9%	NA		NA		NA		NA
FUSION - T2D cases	Anne U Jackson	aujackso@umich.edu	2015-03-03	1	GWAS	M	Eu	504	61.49	7.28	29.26	3.93	65	0.129	234	0.464	205	0.407	103.41	10.39	0.99	0.065	18	0.056	25	0.077	missing for 280, 86.7%	NA		4.67	3.14	missing for 374, 83.3%	NA		NA		NA		NA
FUSION2 - controls	Anne U Jackson	aujackso@umich.edu	2015-03-03	2	MC	W	Eu	332	56.37	12.27	26.81	4.72	129	0.389	127	0.383	76	0.229	84.42	11.35	0.824	0.068	24	0.047	14	0.028	missing for 472, 92.6%	NA		NA			NA		NA		NA		NA
FUSION2 - controls	Anne U Jackson	aujackso@umich.edu	2015-03-03	2	MC	M	Eu	510	55.67	10.01	26.77	3.49	155	0.304	275	0.539	80	0.157	95.04	9.91	0.937	0.062	26	0.078	14	0.042	missing for 292, 88.0%	NA		NA			NA		NA		NA		NA
FUSION2 - T2D cases	Anne U Jackson	aujackso@umich.edu	2015-03-03	2	MC	W	Eu	238	60.67	7.89	30.99	5.44	28	0.118	84	0.353	126	0.529	97.09	13.23	0.884	0.065	28	0.08	50	0.142	missing for 274, 77.8%	NA		NA			NA		NA		NA		NA
FUSION2 - T2D cases	Anne U Jackson	aujackso@umich.edu	2015-03-03	2	MC	M	Eu	352	58.63	8.98	29.95	4.67	45	0.128	144	0.409	163	0.463	104.14	12.05	0.984	0.064	14	0.059	21	0.088	missing for 203, 85.3%	NA		NA			NA		NA		NA		NA
Generation Scotland	Jennifer Huffman	Jennifer.Huffman@nih.gov	2015-04-05	2	GWAS	O	Eu	8095	51.73	13.61	26.82	4.99	2088	0.3824	2205	0.4038	1167	0.2137	89.7	13.59	0.87	0.09	1213	0.1513	6803	0.8487		NA		NA			NA		NA		NA		NA
Generation Scotland	Jennifer Huffman	Jennifer.Huffman@nih.gov	2015-04-05	2	GWAS	W	Eu	4751	51.3	13.41	26.59	5.48	1398	0.434	1137	0.353	686	0.213	85.57	13.43	0.83	0.08	549	0.1659	2761	0.8341		NA		NA			NA		NA		NA		NA
Generation Scotland	Jennifer Huffman	Jennifer.Huffman@nih.gov	2015-04-05	2	GWAS	M	Eu	3344	52.33	13.86	27.15	4.17	690	0.3082	1068	0.477	481	0.2148	95.66	11.44	0.92	0.07	664	0.1411	4042	0.8589		NA		NA			1758	0.3977	2662	0.6023	1163	0.2563	3375	0.7437
GENOA	Lawrence F Bielak	lfbielak@umich.edu	2015-03-30	1	GWAS	O	Eu	951	58.38	9.92	30.33	5.92	159	0.1672	353	0.3712	429	0.4616	99.64	15.59	0.91	0.1	90	0.0946	861	0.9054		4.49	8.52	NA
GENOA	Lawrence F Bielak	lfbielak@umich.edu	2015-03-30	1	GWAS	W	Eu	526	57.92	10	30.11	6.47	120	0.2281	175	0.3327	231	0.4392	94.02	15.43	0.84	0.08	47	0.0961	442	0.9039		7.07	11.26	NA
GENOA	Lawrence F Bielak	lfbielak@umich.edu	2015-03-30	1	GWAS	M	Eu	425	58.96	9.81	30.59	5.16	39	0.0918	178	0.4188	208	0.4894	106.62	12.71	0.98	0.08	53	0.0843	576	0.9157		2.41	4.38	NA			131	0.249	395	0.751	215	0.4087	311	0.5913
GLACIER	Shafqat Ahmad	shafqat.ahmad@med.lu.se	2015-03-09	2	MC	W	Eu	2974	49.15	8.83	25.55	4.4	1521	0.515	1025	0.347	409	0.138	89.02	13.66	NA	NA	382	0.203	1498	0.797		NA		NA			NA		NA		NA		NA
GLACIER	Shafqat Ahmad	shafqat.ahmad@med.lu.se	2015-03-09	2	MC	M	Eu	1928	49.98	8.43	25.97	3.38	781	0.407	932	0.485	208	0.108	96.93	9.13	NA	NA	648	0.223	2263	0.777		NA		NA			NA		NA		NA		NA
GOOD	Joel Eriksson	joel.eriksson.2@gu.se	29/3/2015	2	GWAS	M	Eu	613	24	0.6	23.5	3	460	0.75	122	0.199	19	0.031	84	7.2	0.85	0.04	32	0.052	581	0.948		NA		2.4	1.5		NA		NA		NA		NA
GOYA male Obese cases	Tarunveer Singh Ahluwalia	veertarun@gmail.com	2015-01-29	2	GWAS	M	Eu	539	42.72	6.08	35.32	5.53	4	0.0074	84	0.1558	451	0.8367	116.01	13.89	1.017	0.091
GOYA male non-obese controls					GWAS	M	Eu	621	48.1	8.81	26.08	3.53	242	0.3896	303	0.4879	74	0.1191	93.07	10.26	0.929	0.067
HAPI Old Order Amish	Soren Snitker	ssnitker@medicine.umaryland.edu	2015-04-24	1	GWAS	O	Eu	622	43.36	13.92	26.62	4.39	252	0.405	248	0.399	122	0.196	87.27	10.67	0.85	0.07	62	0.0997	556	0.8939		NA		NA			171	0.5797	122	0.4136	NA		NA
Health2006	Marie Neergaard Harder	marie.harder@sund.ku.dk	2015-06-02	2	MC	W	Eu	1027	50.11	13.18	24.96	4.4	583	0.568	302	0.294	128	0.125	82.41	11.59	0.82	0.07	NA		NA			NA		NA			NA		NA		NA		NA
Health2006	Marie Neergaard Harder	marie.harder@sund.ku.dk	2015-06-02	2	MC	M	Eu	900	51.26	13.06	26.54	4.01	344	0.382	409	0.454	147	0.163	94.86	11.76	0.94	0.07	NA		NA			NA		NA			NA		NA		NA		NA
HPFS-case	Lu Qi	lu.qi@channing.harvard.edu	17/06/2015	1	GWAS	M	Eu	860	55.5	8.54	27.52	3.9	233	0.273	422	0.494	200	0.234	101.05	10.5	0.96	0.05	88	0.106	745	0.894		10.93	15.39	NA			NA		NA		NA		NA
HPFS-control	Lu Qi	lu.qi@channing.harvard.edu	17/06/2015	1	GWAS	M	Eu	1090	55.51	8.42	24.97	2.72	587	0.541	443	0.408	55	0.051	94.12	8.34	0.93	0.1	68	0.066	986	0.904		12.35	14.92	NA			NA		NA		NA		NA
HRS	Jennifer Smith	smjenn@umich.edu	2015-04-02	2	GWAS	W	Af	644	65.35	10.2	31.29	6.79	112	0.174	171	0.266	361	0.561	100.65	14.54	NA	NA	95	0.22	337	0.78		NA		NA			NA		NA		NA		NA
HRS	Jennifer Smith	smjenn@umich.edu	2015-04-02	2	GWAS	M	Af	432	66.25	9.39	29	5.26	103	0.238	156	0.361	173	0.401	102.53	13.11	NA	NA	347	0.116	2634	0.884		NA		NA			NA		NA		NA		NA
HRS	Jennifer Smith	smjenn@umich.edu	2015-04-02	2	GWAS	W	Eu	3851	67.27	10.43	28.27	5.92	1273	0.331	1291	0.335	1287	0.334	94.6	14.78	NA	NA	111	0.172	533	0.828		NA		NA			35	0.055	603	0.945	NA		NA
HRS	Jennifer Smith	smjenn@umich.edu	2015-04-02	2	GWAS	M	Eu	2981	68.4	9.63	29.05	4.76	574	0.193	1313	0.441	1094	0.367	104.68	11.6	NA	NA	466	0.121	3385	0.879		NA		NA			205	0.054	3629	0.947	NA		NA
HUNT - controls	Anne U Jackson	aujackso@umich.edu	2015-03-03	2	MC	M	Eu	236	62.09	13.82	26.73	3.34	74	0.314	128	0.542	34	0.144	93.22	8.73	0.912	0.057	64	0.271	168	0.712	missing for 4, 1.7%	NA		NA			NA		NA		NA		NA
HUNT - T2D cases	Anne U Jackson	aujackso@umich.edu	2015-03-03	2	MC	W	Eu	80	65.03	12.44	29.91	5.09	13	0.163	27	0.338	40	0.5	92.78	12.19	0.859	0.061	36	0.206	136	0.777	missing for 3, 1.7%	NA		NA			NA		NA		NA		NA
HUNT - T2D cases	Anne U Jackson	aujackso@umich.edu	2015-03-03	2	MC	M	Eu	175	65.74	10.68	27.73	3.57	44	0.251	83	0.474	48	0.274	97.09	9.28	0.935	0.057	8	0.1	64	0.8	missing for 8, 10.0%	NA		NA			NA		NA		NA		NA
HUNT- controls	Anne U Jackson	aujackso@umich.edu	2015-03-03	2	MC	W	Eu	153	63.59	15.17	27.05	4.21	49	0.32	62	0.405	42	0.275	84.29	10.17	0.814	0.052	34	0.222	109	0.712	missing for 10, 6.5%	NA		NA			NA		NA		NA		NA
InCHIANTI	Toshiko Tanaka	tanakato@mail.nih.gov	2015-08-10	1	GWAS	O	Eu	947	66	15.3	27.15	4.04	303	0.3203	424	0.4482	219	0.2315	91.2	11	0.91	0.076
InCHIANTI	Toshiko Tanaka	tanakato@mail.nih.gov	2015-08-10	1	GWAS	W	Eu	493	66.2	15.3	27.2	4.6	166	0.337	202	0.4106	124	0.252	88.3	11.8	0.87	0.073
InCHIANTI	Toshiko Tanaka	tanakato@mail.nih.gov	2015-08-10	1	GWAS	M	Eu	454	65.84	15.2	27.1	3.4	137	0.3018	222	0.489	95	0.2093	94.4	9.14	0.95	0.053
Inter99	Marie Neergaard Harder	marie.harder@sund.ku.dk	20/01/2015	2	MC	W	Eu	1848	46	7.99	25.48	4.87	1013	0.554	540	0.296	274	0.15	79.61	11.84	0.8	0.06	750	0.375	1250	0.625		NA		NA			NA		NA		NA		NA
Inter99	Marie Neergaard Harder	marie.harder@sund.ku.dk	20/01/2015	2	MC	M	Eu	2004	46.56	7.88	26.58	3.76	719	0.36	975	0.488	306	0.163	92.34	10.26	0.91	0.06	614	0.334	1227	0.666		NA		NA			NA		NA		NA		NA
KORA S3	Thomas Winkler	thomas.winkler@klinik.uni-regensburg.de	19.05.2015	1	GWAS	W	Eu	771	52.55	9.74	27.06	4.65	281	0.364	311	0.403	179	0.232	84.01	11.04	0.8	0.06	NA		NA			NA		NA			NA		NA		NA		NA
KORA S3	Thomas Winkler	thomas.winkler@klinik.uni-regensburg.de	19.05.2015	1	GWAS	M	Eu	696	52.95	10.24	27.74	3.45	137	0.197	411	0.591	148	0.213	96.99	9.83	0.93	0.06	NA		NA			NA		NA			NA		NA		NA		NA
KORA S3	Thomas Winkler	thomas.winkler@klinik.uni-regensburg.de	19.05.2015	2	MC	W	Eu	313	39.74	11.66	24.52	4.25	203	0.649	76	0.243	33	0.105	77.51	10.06	0.77	0.06	NA		NA			NA		NA			NA		NA		NA		NA
KORA S3	Thomas Winkler	thomas.winkler@klinik.uni-regensburg.de	19.05.2015	2	MC	M	Eu	332	39.26	12.16	26.16	3.21	128	0.386	165	0.497	39	0.117	90.96	8.8	0.89	0.06	NA		NA			NA		NA			NA		NA		NA		NA
KORA S4	Thomas Winkler	thomas.winkler@klinik.uni-regensburg.de	19.05.2015	1	GWAS	W	Eu	893	53.68	8.82	27.47	5.06	323	0.362	324	0.363	245	0.274	86.58	12.12	0.82	0.06	NA		NA			NA		NA			NA		NA		NA		NA
KORA S4	Thomas Winkler	thomas.winkler@klinik.uni-regensburg.de	19.05.2015	1	GWAS	M	Eu	815	54.28	8.96	27.95	3.84	158	0.194	453	0.556	204	0.25	98.77	10	0.94	0.05	NA		NA			NA		NA			NA		NA		NA		NA
KORA S4	Thomas Winkler	thomas.winkler@klinik.uni-regensburg.de	19.05.2015	2	MC	W	Eu	321	41.02	14.66	25.77	4.97	162	0.505	103	0.321	56	0.174	81.89	12.23	0.79	0.06	NA		NA			NA		NA			NA		NA		NA		NA
KORA S4	Thomas Winkler	thomas.winkler@klinik.uni-regensburg.de	19.05.2015	2	MC	M	Eu	315	40.68	14.91	26.02	3.19	121	0.384	161	0.511	33	0.105	91.89	8.95	0.89	0.06	NA		NA			NA		NA			NA		NA		NA		NA
LOLIPOP_EW610_F	Weihua Zhang	weihua.zhang@imperial.ac.uk	2015-01-19	2	GWAS	W	Eu	149	55.27	9.83	26.05	4.5	74	0.497	50	0.336	25	0.168	86.67	12.5	0.85	0.08	20	0.134	129	0.866		11.16	14.29	NA			NA		NA		NA		NA
LOLIPOP_EW610_M	Weihua Zhang	weihua.zhang@imperial.ac.uk	2015-01-19	2	GWAS	M	Eu	384	55.77	10.18	27.42	4.01	108	0.281	198	0.516	78	0.203	97.28	10.78	0.94	0.06	61	0.159	323	0.841		22.08	21.26	NA			NA		NA		NA		NA
LOLIPOP_IA317_M	Weihua Zhang	weihua.zhang@imperial.ac.uk	2015-01-19	2	GWAS	M	As	638	47.71	10.37	26.33	3.83	246	0.386	301	0.472	91	0.143	94.48	10.53	0.94	0.07	93	0.146	545	0.854		9.41	16	NA			NA		NA		NA		NA
LOLIPOP_IA610_CASE_F	Weihua Zhang	weihua.zhang@imperial.ac.uk	2015-01-19	2	GWAS	W	As	138	61.23	9.46	28.65	5.45	34	0.246	59	0.428	45	0.326	97.86	12.28	0.94	0.08	1	0.007	137	0.993		0.05	1.41	NA			NA		NA		NA		NA
LOLIPOP_IA610_CASE_M	Weihua Zhang	weihua.zhang@imperial.ac.uk	2015-01-19	2	GWAS	M	As	507	61	9.84	26.71	3.77	179	0.354	248	0.49	79	0.156	97.7	10.17	0.97	0.06	40	0.079	467	0.921		7.56	14.37	NA			NA		NA		NA		NA
LOLIPOP_IA610_CONTROL_F	Weihua Zhang	weihua.zhang@imperial.ac.uk	2015-01-19	2	GWAS	W	As	167	53.57	9	27.84	4.76	44	0.263	77	0.461	46	0.275	92.37	11.44	0.89	0.08	2	0.012	165	0.988		1.08	5.63	NA			NA		NA		NA		NA
LOLIPOP_IA610_CONTROL_M	Weihua Zhang	weihua.zhang@imperial.ac.uk	2015-01-19	2	GWAS	M	As	884	55	9.75	26.47	3.62	309	0.35	433	0.49	141	0.16	95.99	9.57	0.95	0.06	93	0.105	791	0.895		10.03	16.79	NA			NA		NA		NA		NA
LURIC CASES	Graciela E Delgado	graciela.delgado@medma.uni-heidelberg.de	27/02/2015	2	GWAS	W	Eu	389	65.24	9.84	27.01	4.6	138	0.355	159	0.409	92	0.237	93.41	12.92	0.9	0.08	343	0.267	942	0.733		18.89	25.16	NA			NA		NA		NA		NA
LURIC CASES	Graciela E Delgado	graciela.delgado@medma.uni-heidelberg.de	27/02/2015	2	GWAS	M	Eu	1285	62.5	9.77	27.51	3.63	339	0.264	667	0.519	279	0.217	100.6	10.37	0.98	0.06	74	0.19	315	0.81		6.11	12.4	NA			44	0.113	345	0.887	44	0.113	345	0.887
LURIC CONTROLS	Graciela E Delgado	graciela.delgado@medma.uni-heidelberg.de	27/02/2015	2	GWAS	W	Eu	208	61.37	10.78	27.42	4.71	68	0.327	92	0.442	48	0.231	92.53	12.26	0.89	0.08	67	0.258	193	0.742		22.75	28.59	NA			NA		NA		NA		NA
LURIC CONTROLS	Graciela E Delgado	graciela.delgado@medma.uni-heidelberg.de	27/02/2015	2	GWAS	M	Eu	260	54.86	11.91	27.44	3.6	70	0.269	139	0.535	51	0.196	99.15	10.52	0.97	0.07	33	0.159	175	0.841		6.93	12.66	NA			36	0.173	172	0.827	39	0.188	169	0.813
MEC CASES				MC	MC	O	Af	282	68.73	8.34	30.89	6.1	39	0.138298	103	0.365248	140	0.496454	102.52	14.79	0.91	0.098
MEC CASES				MC	MC	W	Af	202	68.05	8.35	31.43	6.47	31	0.153465	67	0.331683	104	0.514851	101.6	15.43	0.889	0.1
MEC CASES				MC	MC	M	Af	80	70.43	8.1	29.54	4.8	8	0.1	36	0.45	36	0.45	104.88	12.77	0.96	0.07
MEC CONTROLS				MC	MC	O	Af	938	69.67	8.44	28.28	6.07	287	0.30597	357	0.380597	288	0.307036	94.49	14.52	0.875	0.119
MEC CONTROLS				MC	MC	W	Af	753	69.27	8.55	28.66	6.35	223	0.296149	272	0.361222	253	0.335989	93.99	15.03	0.858	0.119
MEC CONTROLS				MC	MC	M	Af	185	71.31	7.76	26.74	4.46	64	0.345946	85	0.459459	35	0.189189	96.46	12.14	0.94	0.095
MESA					GWAS	W	Eu	1118	63	10.6	27.2	5.6	461	0.415	368	0.331	283	0.254	94.4	15.9	0.88	0.08
MESA					GWAS	M	Eu	1024	63.6	10	27.9	4	243	0.238	516	0.504	264	0.258	100.8	10.8	0.96	0.07
METSIM - controls	Anne U Jackson	aujackso@umich.edu	2015-03-03	2	MC	M	Eu	761	53.7	4.82	26.17	3.2	282	0.371	394	0.518	85	0.112	94.98	9.14	0.949	0.057	102	0.134	645	0.848	missing for14, 1.8%	14.6	16.2	4.76	2.54		NA		NA		NA		NA
METSIM - T2D cases	Anne U Jackson	aujackso@umich.edu	2015-03-03	2	MC	M	Eu	688	59.34	6.81	29.23	4.56	117	0.17	307	0.446	264	0.384	103.76	11.79	1.002	0.066	99	0.144	580	0.843	missing for 9, 1.3%	15.3	20.1	3.96	2.57		NA		NA		NA		NA
NESDA	Wouter Peyrot	w.peyrot@ggzingeest.nl	2015-02-14	1	GWAS	W	Eu	969	41.08	12.49	25.19	5.08	562	0.58	245	0.253	153	0.158	85.13	12.82	0.823	0.074	NA		NA			NA		NA			NA		NA		NA		NA
NESDA	Wouter Peyrot	w.peyrot@ggzingeest.nl	2015-02-14	1	GWAS	M	Eu	469	44.03	12	25.99	4.15	209	0.446	184	0.392	73	0.156	95.58	12.18	0.917	0.075	NA		NA			NA		NA			NA		NA		NA		NA
NTR	Eco de Geus	eco.degeus@vu.nl	2015-01-30	1	GWAS	W	Eu	1973	47.7	14.7	24.3	3.9	1270	0.644	533	0.27	170	0.086	83.1	12.3	0.81	0.08	NA		NA			NA		NA			NA		NA		NA		NA
NTR	Eco de Geus	eco.degeus@vu.nl	2015-01-30	1	GWAS	M	Eu	1006	53.4	14.6	25.4	3.4	496	0.493	422	0.419	88	0.087	94.5	12.5	0.91	0.08	NA		NA			NA		NA			NA		NA		NA		NA
NFBC66					GWAS	W	Eu	1943	31	0	24.01	4.39	1354	0.6969	430	0.2213	159	0.0818	73.27	23.35	0.82	0.09
NFBC66					GWAS	M	Eu	1799	31	0	25.11	3.51	964	0.5359	697	38..74%	138	0.0767	87.91	12.02	0.91	0.06
NFBC66					GWAS	O	Eu	3742	31	0	24.54	4.03	2318	0.6195	1127	0.3012	297	0.0794	80.31	20.15	0.86	0.09
NHS-case	Lu Qi	lu.qi@channing.harvard.edu	17/06/2015	1	GWAS	W	Eu	995	53.7	6.65	29.17	5.35	233	0.235	370	0.374	387	0.39	88.83	12.64	0.83	0.12	110	0.196	461	0.804		4.1	9.26	NA			252	0.253	743	0.747	562	0.756	181	0.244
NHS-control	Lu Qi	lu.qi@channing.harvard.edu	17/06/2015	1	GWAS	W	Eu	1336	53.43	6.65	24.89	4.52	790	0.598	383	0.289	149	0.113	78.05	10.78	0.7805	0.1072	95	0.142	572	0.858		6.57	10.49	NA			365	0.273	971	0.727	673	0.693	298	0.307
NSHD	Jian'an Luan	jianan.luan@mrc-epid.cam.ac.uk	2015-06-05	2	MC	W	Eu	614	53	0	26.33	4.29	264	0.43	245	0.399	105	0.171	83.01	11	0.79	0.06	113	0.178	523	0.822		NA		NA			NA		NA		NA		NA
NSHD	Jian'an Luan	jianan.luan@mrc-epid.cam.ac.uk	2015-06-05	2	MC	M	Eu	636	53	0	27.14	3.63	183	0.288	323	0.508	130	0.204	96.75	9.76	0.93	0.06	96	0.156	518	0.844		NA		NA			NA		NA		NA		NA
NSPHS	Åsa Johansson	asa.johansson@igp.uu.se	2015-04-07	1	GWAS	O	Eu	480	49.05	19.21	26.56	4.48	193	0.4021	196	0.4083	89	0.1854	NA	NA	NA	NA	NA		NA			NA		NA			NA		NA		NA		NA
NSPHS	Åsa Johansson	asa.johansson@igp.uu.se	2015-04-07	1	GWAS	M	Eu	224	49.32	19.32	26.96	4.16	74	0.3303	106	0.4732	44	0.1964	NA	NA	NA	NA	NA		NA			NA		NA			NA		NA		NA		NA
NSPHS	Åsa Johansson	asa.johansson@igp.uu.se	2015-04-07	1	GWAS	W	Eu	256	48.81	19.15	26.21	4.73	119	0.4648	90	0.3516	45	0.1758	NA	NA	NA	NA	NA		NA			NA		NA			NA		NA		NA		NA
ORCADES	Jennifer Huffman	Jennifer.Huffman@nih.gov	2015-04-22	1	GWAS	O	Eu	716	51.89	14.79	27.3	4.62	227	0.3211	318	0.4498	162	0.2291	92.48	13.5	0.91	0.09	303	0.4238	412	0.5762		NA		NA			NA		NA		NA		NA
ORCADES	Jennifer Huffman	Jennifer.Huffman@nih.gov	2015-04-22	1	GWAS	W	Eu	374	51.08	14.46	26.9	4.99	152	0.4108	138	0.373	80	0.2162	87.67	13.03	0.86	0.08	166	0.4868	175	0.5132		NA		NA			NA		NA		NA		NA
ORCADES	Jennifer Huffman	Jennifer.Huffman@nih.gov	2015-04-22	1	GWAS	M	Eu	342	52.78	15.11	27.74	4.16	75	0.2226	180	0.5341	82	0.2433	97.74	11.98	0.96	0.07	137	0.3663	237	0.6337		NA		NA
QFS	Christian Couture	christian.couture@kin.ulaval.ca	2015-01-28	1	GWAS	O	Eu	733	43.39	17.18	27.41	7.38	337	0.46	207	0.282	189	0.258	88.29	17.78	0.85	0.1	NA		NA			NA		NA			NA		NA		NA		NA
QFS	Christian Couture	christian.couture@kin.ulaval.ca	2015-01-28	1	GWAS	W	Eu	420	43.34	17.61	27.55	8.33	210	0.5	94	0.224	116	0.276	84.07	18.24	0.8	0.08	NA		NA			NA		NA			NA		NA		NA		NA
QFS	Christian Couture	christian.couture@kin.ulaval.ca	2015-01-28	1	GWAS	M	Eu	313	43.44	16.6	27.21	5.87	127	0.406	113	0.361	73	0.233	93.7	15.61	0.93	0.08	NA		NA			NA		NA			NA		NA		NA		NA
RISC					GWAS	O	Eu	1087	43.9	8.3	25.4	4	547	0.503	393	0.362	130	0.12	86.2	12.8	0.86	0.1
Rotterdam Study					GWAS	O	Eu	976	64.3107	6.607	25.895	3.14	413	0.42315	457	0.4682	92	0.09426	88.418	10.5565	0.8888	0.09069
Rotterdam Study					GWAS	W	Eu	386	63.7884	6.187	25.788	2.4534	154	0.39896	209	0.5414	18	0.0466	93.488	8.1978	0.945	0.06311
Rotterdam Study					GWAS	M	Eu	590	64.6525	6.85	25.965	3.5187	259	0.4389	249	0.42033	74	0.1254	85.054	10.6085	0.8513	0.08674
Sardinia					GWAS	M	EU	268	62.54	11.47	27.91	3.61	56	0.2089	132	0.4925	63	0.235	96.5	9.67	0.96	0.07	NA
Sardinia					GWAS	W	EU	284	58.74	10.67	26.99	4.63	102	0.3591	104	0.3661	62	0.2183	85.03	10.68	0.83	0.07	30, 10.56%
SHIP	Alexander Teumer	ateumer@uni-greifswald.de	2015-02-18	1	GWAS	W	Eu	1769	48.92	16.17	26.9	5.23	725	0.41	571	0.323	456	0.258	83.18	12.93	0.81	0.06	571	0.33	1160	0.67		19.62	22.76	2.79	2.34		NA		NA		NA		NA
SHIP	Alexander Teumer	ateumer@uni-greifswald.de	2015-02-18	1	GWAS	M	Eu	1731	51.13	16.58	27.66	3.99	434	0.251	867	0.501	430	0.248	95.68	11.62	0.93	0.06	482	0.272	1286	0.727		5.39	9.23	2.65	1.99		339	0.192	830	0.469	524	0.296	1245	0.704
SORBS	Reedik Mägi	reedik.magi@ut.ee	2105-03-30	1	GWAS	O	Eu	709	45.2	14.92	26.57	4.69	246	0.3917	257	0.4092	125	0.1991	89.54	13.37	0.87	0.09	134	0.1898	572	0.8102		NA		1.91	0.87		NA		NA		NA		NA
SORBS	Reedik Mägi	reedik.magi@ut.ee	2105-03-30	1	GWAS	W	Eu	402	45.99	14.45	26.49	5.25	161	0.451	114	0.3193	82	0.2297	86.01	13.55	0.82	0.08	72	0.2368	232	0.7632		NA		1.88	0.92		NA		NA		NA		NA
SORBS	Reedik Mägi	reedik.magi@ut.ee	2105-03-30	1	GWAS	M	Eu	307	44.16	15.48	26.67	3.81	85	0.3137	143	0.5277	43	0.1587	94.23	11.59	0.93	0.08	62	0.1542	340	0.8458		NA		1.97	0.79		NA		NA		NA		NA
TRAILS	Peter van der Most	p.j.van.der.most@umcg.nl	2015-01-26	2	GWAS	W	Eu	454	18.99	0.58	23.01	3.79	338	0.744	79	0.174	25	0.055	75.23	8.83	0.75	0.05	NA		NA			NA		NA			NA		NA		NA		NA
TRAILS	Peter van der Most	p.j.van.der.most@umcg.nl	2015-01-26	2	GWAS	M	Eu	358	18.97	0.52	22.49	3.46	289	0.807	38	0.106	17	0.05	81.54	9.03	0.82	0.05	NA		NA			NA		NA			NA		NA		NA		NA
TwinsUK	Lydia Quaye	lydia.quaye@kcl.ac.uk	2015-02-20	1	GWAS	W	Eu	1224	57.56	12.07	25.16	4.36	659	0.5384	394	0.3219	153	0.125	80.06	10.75	0.79	0.07	NA		NA			NA		NA			NA		NA		NA		NA
WGHS	Audrey Chu	aychu@partners.org	2014-10-02	1	GWAS	W	Eu	18318	54.66	7.09	25.49	4.59	9919	0.541	5605	0.306	2698	0.147	87.64	13.69	0.83	0.08	1842	0.101	16464	0.899		4.43	8.33	1.79	1.78		8378	0.457	9905	0.541	8142	0.444	10141	0.554
WHI Pilot (African Ancestry)	Rebecca Rohde	rohde@unc.edu	2015-03-31	2	MC	W	Af	1557	61.15	6.96	30.87	6.68	273	0.1753	536	0.3443	748	0.4804	90.69	13.86	0.82	0.07	168	0.1102	1356	0.8898		NA		NA			100	0.0642	1457	0.9358	423	0.2719	1133	0.7281
WHI YR3/YR4 (African Ancestry)	Rebecca Rohde	rohde@unc.edu	2015-03-31	2	MC	W	Af	2295	61.37	7.32	30.9	6.5	392	0.1708	748	0.3259	1155	0.5033	91.47	13.91	0.83	0.09	249	0.111	1995	0.889		NA		NA			177	0.0771	2118	0.9229	569	0.2486	1720	0.7514
Whitehall	Jian'an Luan	jianan.luan@mrc-epid.cam.ac.uk	2015-01-16	2	MC	W	Eu	520	60.91	6	26.97	5.6	212	0.408	182	0.35	126	0.242	83.27	13.11	0.81	0.07	101	0.055	1742	0.943
Whitehall	Jian'an Luan	jianan.luan@mrc-epid.cam.ac.uk	2015-01-16	2	MC	M	Eu	1848	60.94	5.89	26.53	3.54	636	0.344	938	0.508	274	0.148	93.94	10.21	0.94	0.06	40	0.077	479	0.921
YFS	Leo-Pekka Lyytikäinen	leo-pekka.lyytikainen@uta.fi	22/6/2015	1	GWAS	W	Eu	990	37.83	4.99	25.24	4.95	551	0.557	280	0.283	148	0.149	83.28	12.52	0.83	0.07	191	0.228	642	0.768		NA		NA			NA		NA		NA		NA
YFS	Leo-Pekka Lyytikäinen	leo-pekka.lyytikainen@uta.fi	22/6/2015	1	GWAS	M	Eu	836	37.69	5.03	26.67	4.23	311	0.372	373	0.446	151	0.181	94.04	11.71	0.94	0.07	147	0.148	839	0.847		NA		NA			NA		NA		NA		NA
