# Supplementary material for: Genome-wide physical activity interactions in adiposity ― A meta-analysis of 200,452 adults
Source: PLoS Genet. 2017 Apr 27;13(4):e1006528. doi: 10.1371/journal.pgen.1006528 (PMC5407576; doi:10.1371/journal.pgen.1006528)
Supplement: S7 Table — (XLSX) [file pgen.1006528.s012.xlsx]

## Sheet: TS7. BMI_EURonly
Supplementary Table 7 - All SNPs that met significance for BMI in the European only analyses for at least one of the approaches tested: interaction, adjusted for physical activity, or jointly accounting for the main and interaction effects.
													ACTIVE																		INACTIVE																		Main and Interaction Effects
													WOMEN						MEN						COMBINED						WOMEN						MEN						COMBINED						WOMEN (Nmax= 104389)
Locus	SNP	Chr	Pos(hg19)	Nearest Gene	Novel (Yes/No)	Interaction approach 1a	Interaction approach 2b	SNP adjusted for Pac	SNP Joint 2dfd	BMI-increasing allele	BMI-decreasing allele		N	EAF	Beta	SE	P		N	EAF	Beta	SE	P		N	EAF	Beta	SE	P		N	EAF	Beta	SE	P		N	EAF	Beta	SE	P		N	EAF	Beta	SE	P		PadjPA
1	rs11209951	1	72837490	KRT8P21, NEGR1	No			All,W	All,W	T	C		79083.9	0.6157	0.0289	0.0055	1.53e-07		30007.9	0.63	0.0212	0.009	0.01857		136311	0.6168	0.0289	0.0043	1.93e-11		22551	0.6118	0.0461	0.0106	1.35e-05		15423	0.6125	0.0343	0.0124	0.005827		39170	0.6124	0.0401	0.0081	8.19e-07		6.91e-11
1	rs7550173	1	72944617	KRT8P21, NEGR1	No			All,M	All	T	A		78941.3	0.6389	0.0217	0.0057	0.0001239		30240.7	0.6573	0.0367	0.0092	6.82e-05		136239	0.6402	0.0281	0.0044	1.92e-10		23273.9	0.6352	0.0348	0.0107	0.001201		16763.9	0.638	0.0167	0.0122	0.1712		41234.7	0.6367	0.026	0.0081	0.001343		1.76e-06
2	rs7526762	1	74993318	TNNI3K	No			All,W	All,W	A	G		79457.4	0.4398	0.0294	0.0053	2.9e-08		30593.5	0.4417	0.0087	0.0086	0.311		137246	0.441	0.0226	0.0041	5.02e-08		23599.9	0.4384	0.0171	0.0101	0.08948		17003.9	0.441	0.0212	0.0116	0.06691		41800.7	0.4399	0.0216	0.0076	0.004593		1.04e-08
2	rs7551507	1	74995225	TNNI3K	No			All,W	All,W	C	T		79454.9	0.4416	0.0305	0.0053	9.3e-09		30588.5	0.444	0.0092	0.0087	0.2898		137251	0.443	0.0229	0.0042	4.47e-08		23598.8	0.4403	0.0165	0.0101	0.1037		17000.4	0.4428	0.0216	0.0116	0.0619		41796.3	0.4418	0.0214	0.0077	0.005212		4.97e-09
3	rs17381664	1	78048331	ZZZ3	No			All,W	All	C	T		80004.8	0.3886	0.0235	0.0054	1.58e-05		30593.9	0.3771	0.0222	0.0089	0.01263		138191	0.3883	0.0223	0.0043	1.72e-07		23755	0.3908	0.035	0.0103	0.0006582		17101	0.3917	0.0056	0.0118	0.634		42052.9	0.3912	0.0236	0.0078	0.002552		3.11e-08
3	rs4130548	1	78463868	DNAJB4	No			All,W	All,W	C	T		79595.6	0.3548	0.0263	0.0055	2.03e-06		30008.8	0.342	0.019	0.0091	0.03702		137172	0.3538	0.0214	0.0043	7.87e-07		22694.9	0.3559	0.042	0.0107	8.73e-05		15507	0.356	0.0195	0.0127	0.1257		39396.9	0.3555	0.0345	0.0082	2.77e-05		9.86e-10
3	rs12406019	1	78678130	MGC27382	No			All,W	All,W	G	A		79232.3	0.4499	0.0284	0.0053	9.06e-08		29847.7	0.4394	0.0098	0.0087	0.2595		136439	0.4493	0.0214	0.0042	3.41e-07		22502.8	0.4503	0.0378	0.0104	0.0002823		15354.9	0.4513	0.0155	0.0122	0.2043		39054.7	0.4504	0.029	0.0079	0.0002607		1.87e-10
4	rs587242	1	96886267	PTBP2	No				All	A	G		74983.7	0.2469	0.0177	0.0064	0.005891		30544.9	0.2387	0.0278	0.0102	0.006202		126422	0.246	0.0179	0.0051	0.0004468		22178	0.2479	0.0504	0.0121	2.92e-05		14949	0.2399	0.0295	0.0144	0.04062		38323.9	0.2435	0.0432	0.0093	3.33e-06		1.28e-05
5	rs17024393	1	110154688	GNAT2	No			All,W	All,W	C	T		78210.9	0.0374	0.0906	0.015	1.63e-09		28115	0.0422	0.0492	0.0246	0.04557		134142	0.0391	0.0831	0.0116	9.29e-13		20556	0.0395	0.0624	0.0298	0.03648		14976	0.0397	0.0701	0.0349	0.04485		36588	0.0396	0.0663	0.0227	0.003485		8.59e-11
6	rs633715	1	177852580	SEC16B	No			All,M,W	All,W	C	T		78297.4	0.1979	0.0607	0.0068	2.37e-19		29992.6	0.1875	0.042	0.011	0.0001335		132718	0.1981	0.0505	0.0053	2e-21		22228.9	0.1971	0.06	0.0132	5.11e-06		14511.9	0.199	0.0481	0.0158	0.002347		38020.8	0.1986	0.058	0.0102	1.14e-08		4.82e-24
6	rs543874	1	177889480	SEC16B	No			All,M,W	All,W	G	A		80006.6	0.1929	0.0606	0.0067	2.16e-19		30591.7	0.183	0.0388	0.0109	0.000367		138200	0.1926	0.0489	0.0053	1.22e-20		23758.9	0.1935	0.0576	0.0128	6.61e-06		17099.9	0.1935	0.0558	0.0147	0.0001471		42055.8	0.194	0.0593	0.0097	9.71e-10		1.82e-23
7	rs2820315	1	201872264	LMOD1,NAV1	No			All	All	T	C		79992.7	0.3067	0.0253	0.0057	9.58e-06		30591.8	0.3019	0.0292	0.0093	0.001729		138168	0.3073	0.0257	0.0044	7.15e-09		23747.9	0.3089	0.0227	0.0109	0.0366		17098.9	0.3088	0.0133	0.0125	0.2882		42043.9	0.3085	0.0179	0.0083	0.03025		1.13e-06
8	rs2867125	2	622827	TMEM18	No			All,M,W	All,M,W	C	T		76365.7	0.8244	0.0717	0.007	1.58e-24		30005.7	0.8261	0.0635	0.0113	1.97e-08		131715	0.8253	0.0667	0.0055	1.25e-33		21889.9	0.8262	0.0859	0.0137	3.13e-10		15006.9	0.8279	0.0919	0.0163	1.69e-08		38175.9	0.827	0.0876	0.0105	6.6e-17		9.51e-31
9	rs6752378	2	25150116	ADCY3	No			All,W	All,W	A	C		76367.4	0.4641	0.0374	0.0054	4.5e-12		30003.7	0.457	0.0218	0.0087	0.01213		131720	0.4628	0.0332	0.0042	3.66e-15		21973.9	0.4679	0.0479	0.0104	4.29e-06		15013	0.4631	0.0225	0.0124	0.07057		38183.9	0.4659	0.0349	0.008	1.31e-05		9e-16
10	rs2075171	2	58688907	FLJ30838	No			All	All	G	A		76367.3	0.7611	0.0279	0.0065	1.86e-05		30301.8	0.7593	0.0366	0.0104	0.0004148		131957	0.7617	0.0258	0.0051	4.44e-07		22746.7	0.761	0.041	0.0121	0.000724		16394	0.763	0.0125	0.0142	0.3772		40337.7	0.7615	0.0267	0.0093	0.004004		1.48e-07
11	rs759250	2	59329153	LOC730134	No			All,W	All,W	A	G		63454.5	0.2855	0.029	0.0066	9.67e-06		29985.8	0.2873	0.0283	0.0095	0.002979		103858	0.286	0.0279	0.0053	1.35e-07		16620.9	0.2845	0.0506	0.0133	0.0001471		9487.97	0.2843	0.0214	0.0175	0.2207		27303.8	0.284	0.0391	0.0105	0.0001942		1.93e-08
12	rs10510554	3	25099776	LOC100129045,RARB	No			All,M	All	C	T		79962.4	0.575	0.0117	0.0054	0.03129		30550.7	0.5664	0.0393	0.0087	6.13e-06		138102	0.5714	0.0192	0.0042	4.44e-06		23740.8	0.5777	0.0305	0.0103	0.003029		17081.9	0.5709	0.0394	0.0116	0.000697		42019.7	0.5751	0.0342	0.0077	9.07e-06		0.0007336
12	rs6804842	3	25106437	LOC100129045,RARB	No			All,M	All	G	A		79596.4	0.579	0.0108	0.0054	0.04631		29967.7	0.5695	0.0413	0.0088	2.66e-06		137168	0.5751	0.0191	0.0042	6.3e-06		22691.8	0.5818	0.0329	0.0105	0.001759		15504.9	0.5744	0.0407	0.0123	0.0008922		39393.7	0.579	0.0363	0.008	6.11e-06		0.0009363
12	rs7619139	3	25110415	LOC100129045,RARB	No			M	M	A	T		67071.4	0.5961	0.0091	0.0061	0.1308		30547.7	0.5881	0.0438	0.0088	6.38e-07		110293	0.5933	0.019	0.0048	8.48e-05		18396.8	0.5982	0.0203	0.0119	0.08801		11566.9	0.5961	0.046	0.0145	0.001467		31160.7	0.5981	0.0306	0.0091	0.0008144		0.02687
13	rs2365389	3	61236462	FHIT	No			All,M	All	C	T		78768.5	0.5865	0.0256	0.0054	1.76e-06		30591.8	0.5867	0.0309	0.0086	0.0003199		136942	0.5858	0.0291	0.0042	5.23e-12		22935.9	0.5829	0.0128	0.0103	0.2126		17096.9	0.58	0.0453	0.0116	8.77e-05		41229.8	0.5819	0.0249	0.0077	0.001275		3.93e-06
14	rs9852127	3	85826736	CADM2	No			All	All	A	G		79435.5	0.1874	0.0305	0.0071	1.85e-05		30563.8	0.1838	0.0311	0.0116	0.007459		137204	0.1865	0.0295	0.0056	1.16e-07		23560.8	0.1914	0.0367	0.0132	0.005385		16919	0.191	0.0176	0.0151	0.2426		41730.8	0.1907	0.0315	0.01	0.0016		7.54e-07
15	rs1720825	3	138108083	MRAS	Yes			All	All	A	G		79372.6	0.1976	0.0223	0.0066	0.000787		30567.8	0.2004	0.0252	0.0106	0.01719		137096	0.1983	0.0228	0.0052	1.09e-05		23480.9	0.1983	0.0468	0.0126	0.0002128		16975.9	0.1997	0.0251	0.0144	0.0818		41736.8	0.1989	0.0372	0.0096	0.000105		2.84e-06
16	rs2035935	3	141306013	RASA2	No			All	All	G	A		79933.8	0.0659	0.038	0.0108	0.0004278		30287.9	0.0662	0.067	0.0174	0.000116		138133	0.0654	0.0423	0.0084	5.31e-07		23174	0.0675	0.0648	0.0202	0.001359		15729	0.0657	0.0448	0.0246	0.06911		40095.9	0.0666	0.0545	0.0158	0.0005434		7.27e-06
17	rs6809651	3	185814642	DGKG	No			All,W	All,W	G	A		78815.7	0.8695	0.0507	0.0079	1.15e-10		29767.8	0.8733	0.0442	0.0131	0.0007334		135798	0.8709	0.0447	0.0062	8.61e-13		22067	0.8674	0.0612	0.0154	7.08e-05		15150.9	0.8703	0.0508	0.0182	0.005215		38610.9	0.8693	0.0552	0.0118	2.84e-06		5.72e-14
17	rs4234589	3	185818882	DGKG	No			All,W	All,W	A	G		79754.7	0.8697	0.0505	0.0078	1.3e-10		30354.8	0.8736	0.0382	0.0129	0.003019		137710	0.8712	0.0433	0.0062	2.12e-12		23280	0.8681	0.0597	0.015	6.73e-05		16833.9	0.8711	0.0381	0.0173	0.02776		41506.9	0.87	0.0474	0.0114	3.2e-05		7.18e-14
18	rs13130484	4	45175691	GNPDA2	No			All,M,W	All,W	T	C		79331.4	0.4304	0.03	0.0055	6.07e-08		29714.9	0.4387	0.0354	0.0091	0.000102		136632	0.4325	0.032	0.0043	7.45e-14		22459.9	0.4299	0.0378	0.0107	0.0004366		15353.9	0.434	0.0518	0.0126	3.81e-05		39010.7	0.4315	0.0421	0.0082	3.06e-07		1.32e-10
18	rs10938397	4	45182527	GNPDA2	No			All,M,W	All,W	G	A		79706.4	0.4312	0.0306	0.0055	2.5e-08		30294.9	0.4393	0.0371	0.0089	3.07e-05		137580	0.4333	0.0328	0.0043	2.78e-14		23488.9	0.4292	0.0406	0.0105	0.0001066		16911.9	0.4319	0.0435	0.0119	0.0002586		41597.8	0.4304	0.0416	0.0079	1.31e-07		2.21e-11
19	rs13107325	4	103188709	SLC39A8	No			All,M	All,M,	T	C		78015.8	0.0753	0.0415	0.0111	0.0001751		30010.9	0.0875	0.0868	0.0181	1.66e-06		132755	0.0765	0.0531	0.0088	1.46e-09		21348	0.0747	0.0152	0.0215	0.479		13561	0.08	0.0959	0.0266	0.0003049		36089.9	0.0765	0.0484	0.0168	0.004016		0.0003051
20	rs986732	5	21918277	PMCHL1, CDH12	Yes	All				C	T		63864.8	0.1417	-0.0273	0.0085	0.001401		30592.8	0.1417	-0.0108	0.0125	0.3861		104888	0.1417	-0.0229	0.0069	0.0009399		17424	0.1417	0.0426	0.0171	0.01269		11523	0.1417	0.0709	0.0197	0.0003258		29878.9	0.1417	0.0535	0.0129	3.55e-05		0.1001
21	rs2112347	5	75015242	C5orf37, POC5	No			All	All	T	G		79984.5	0.6303	0.0222	0.0055	4.8e-05		30592.6	0.6223	0.0178	0.0089	0.04552		138152	0.629	0.024	0.0043	2.4e-08		23751.9	0.6318	0.0215	0.0103	0.03755		17098.9	0.6297	0.0103	0.0118	0.3834		42047.8	0.6304	0.0179	0.0078	0.0223		4.23e-06
22	rs6870983	5	87697533	LOC645323	Yes			All		C	T		80011.5	0.7786	0.0263	0.0063	3.26e-05		30596.7	0.771	0.0164	0.0102	0.1064		138199	0.7798	0.0246	0.0049	6.86e-07		23713.9	0.7804	0.0105	0.0121	0.3834		17098.9	0.7829	0.0448	0.0139	0.00125		42009.8	0.7815	0.024	0.0092	0.008773		5.36e-05
23	rs40067	5	107439012	FBXL17	Yes			All	All	G	A		65685.4	0.8343	0.0281	0.0083	0.0006974		30508.8	0.8259	0.0504	0.0119	2.42e-05		108763	0.8333	0.0325	0.0067	1.11e-06		17389.7	0.8358	0.0517	0.0167	0.001919		11439.9	0.8376	0.0136	0.0202	0.5013		30109.7	0.8364	0.0428	0.0128	0.0008351		5.51e-06
24	rs6864049	5	124330522	LOC644659	No			All	All	G	A		79619.3	0.5306	0.0159	0.0053	0.002733		29999.8	0.5328	0.041	0.0086	1.8e-06		137210	0.5315	0.0231	0.0042	3.27e-08		22695.6	0.5316	0.013	0.0103	0.2069		15511.8	0.5313	0.0148	0.0121	0.2222		39404.5	0.5311	0.0149	0.0079	0.05821		0.002222
25	rs943466	6	33731787	UHRF1BP1	No			All		G	A		79979	0.7614	0.0184	0.0062	0.002791		30567	0.7526	0.0284	0.0099	0.004306		138147	0.7583	0.0212	0.0048	1.06e-05		23746	0.7592	0.0454	0.0117	9.98e-05		17076	0.7539	0.0166	0.0134	0.2154		42019	0.7567	0.0321	0.0088	0.0002875		1.54e-05
25	rs7757419	6	34439569	UHRF1BP1	No			All		T	A		75983.7	0.1871	0.032	0.0072	9.15e-06		30006.9	0.1923	-0.0014	0.0115	0.9033		131276	0.1856	0.027	0.0056	1.53e-06		22889	0.1845	0.037	0.0135	0.006343		16420	0.1846	0.0169	0.0156	0.2773		40505.9	0.1844	0.028	0.0103	0.006342		3.06e-07
25	rs2395607	6	34773727	UHRF1BP1	No			W	W	T	C		67121	0.172	0.0397	0.0076	2e-07		30589	0.1738	0.0096	0.0112	0.3916		110388	0.1724	0.0282	0.0061	4.14e-06		18333	0.171	0.0598	0.0152	8.62e-05		11590	0.1724	-0.0042	0.0185	0.8212		31203	0.1717	0.0342	0.0117	0.003372		1.6e-10
26	rs987237	6	50803050	TFAP2B	No			All,M,W	All,W	G	A		79629.8	0.1856	0.042	0.0068	6.63e-10		30010.9	0.1859	0.0444	0.0112	7.41e-05		137233	0.1862	0.0386	0.0054	6.22e-13		22710	0.1839	0.0274	0.0134	0.04131		15483	0.1878	0.0627	0.0157	6.35e-05		39389.9	0.1857	0.0402	0.0103	8.9e-05		6.72e-10
26	rs4715210	6	50897251	FTHP1	No			All,M,W	All,W	T	C		79090.7	0.1757	0.0404	0.0069	6.05e-09		30011.8	0.1774	0.0438	0.0113	0.0001075		136323	0.1763	0.038	0.0055	3.53e-12		22550.9	0.1733	0.0319	0.0138	0.02088		15388	0.1781	0.065	0.016	4.66e-05		39135.9	0.1757	0.0438	0.0105	2.79e-05		3.35e-09
27	rs13191362	6	163033350	PARK2	No			All,W	All,W	A	G		80001.8	0.878	0.0365	0.0082	8.11e-06		30587.8	0.8814	0.0262	0.0133	0.04883		138178	0.8789	0.0328	0.0064	2.91e-07		23385.9	0.8773	0.0582	0.0156	0.0001906		16755.9	0.8765	0.0377	0.0179	0.03568		41421.9	0.8773	0.0483	0.0118	4.42e-05		2.28e-08
28	rs2245368	7	76608143	PMS2L11*	Yes			All	All	C	T		69977	0.1819	0.0259	0.009	0.004216		25831	0.1775	0.0403	0.0147	0.005979		119039	0.1793	0.0292	0.0069	2.37e-05		19070	0.1841	0.0704	0.0175	6.02e-05		13626	0.1762	0.0562	0.0192	0.003358		33976	0.1799	0.0586	0.013	6.4e-06		1.38e-05
28	rs2430307	7	76609944	PMS2L11*	Yes			All	All	T	C		59605	0.1814	0.0331	0.0104	0.001431		25842	0.1775	0.0408	0.0148	0.005722		97981.9	0.1792	0.0369	0.0081	4.62e-06		14936	0.184	0.0868	0.0215	5.25e-05		9769.99	0.1744	0.0562	0.0245	0.02171		25986	0.179	0.065	0.016	4.74e-05		4.56e-06
29	rs17405819	8	76806584	HNF4G	No			All	All	T	C		80004.5	0.6986	0.022	0.0057	0.0001212		30594.6	0.7021	0.0177	0.0092	0.05476		138194	0.6998	0.0206	0.0045	4.07e-06		23757.9	0.6972	0.0336	0.0109	0.002037		17101.9	0.6982	0.0479	0.0125	0.0001201		42056.8	0.6974	0.0391	0.0082	2.15e-06		3.52e-06
30	rs1934100	9	23234308	LINGO2	No				M	A	T		66855.3	0.6838	0.0045	0.0065	0.4895		30490.4	0.6857	0.0246	0.0101	0.0144		109860	0.6838	0.0123	0.0053	0.01947		18286.6	0.6847	0.0047	0.013	0.7195		11467.7	0.6856	0.0867	0.0163	1.08e-07		30951.4	0.6853	0.0346	0.0102	0.0006673		0.4178
31	rs10968577	9	28415512	ASTN2,TLR4	No			All	All	T	C		75443.8	0.3208	0.0242	0.0058	3.11e-05		30583.8	0.3233	0.0326	0.0091	0.0003457		127085	0.3223	0.0315	0.0047	1.3e-11		22323.9	0.3206	0.0367	0.0111	0.0009748		15032	0.3216	0.0018	0.0131	0.8933		38552.9	0.3203	0.0231	0.0085	0.006665		1.98e-07
32	rs1928295	9	120378483	TRIM66,STK33,RPL27A	No			All	All	T	C		79627	0.5482	0.0235	0.0053	9.23e-06		30009	0.5381	0.0195	0.0086	0.02315		137228	0.547	0.022	0.0041	1.11e-07		22707	0.5507	0.0245	0.0102	0.01649		15518	0.5458	0.019	0.0121	0.1149		39422	0.548	0.0202	0.0079	0.01013		1.89e-06
32	rs4929923	11	8639200	TRIM66,STK33,RPL27A	No			All,W	All,W	C	T		79431.4	0.6347	0.0286	0.0055	2.02e-07		30561.6	0.6291	0.0185	0.0087	0.03329		137209	0.6341	0.0245	0.0043	1.43e-08		23575.9	0.6362	0.0314	0.0105	0.002686		16977.9	0.6356	0.0193	0.0121	0.1103		41750.8	0.6359	0.027	0.0079	0.0006537		1.67e-09
33	rs7113874	11	8688016	BDNF	No			All,W	All,W	C	T		80011.9	0.6441	0.0292	0.0055	1.05e-07		30592.4	0.6373	0.0164	0.0088	0.06226		138204	0.6436	0.0243	0.0043	1.94e-08		23756.7	0.6466	0.0295	0.0104	0.004448		17100.9	0.6457	0.024	0.012	0.04593		42054.6	0.6463	0.0278	0.0079	0.0004405		1.8e-09
33	rs2049045	11	27694241	BDNF	No			All,M,W	All,W	G	C		79951.7	0.8097	0.0365	0.0067	5.49e-08		30595.8	0.8063	0.0372	0.0109	0.0006358		138062	0.8092	0.0373	0.0053	1.35e-12		23614.9	0.8078	0.058	0.0127	5.49e-06		17088.9	0.8092	0.0584	0.0146	6.53e-05		41983.9	0.8084	0.0609	0.0097	3.31e-10		5.07e-12
33	rs7103411	11	27700125	BDNF	No			All,M,W	All,W	T	C		80012.6	0.7853	0.0367	0.0064	1.24e-08		30594.7	0.7818	0.0352	0.0104	0.0006852		138211	0.7851	0.0352	0.005	1.86e-12		23719.9	0.7834	0.0544	0.0122	8.21e-06		17105.9	0.7855	0.0547	0.014	9.72e-05		42022.8	0.7841	0.0578	0.0092	3.71e-10		4.65e-13
33	rs2030323	11	27728539	BDNF	No			All,M,W	All,W	C	A		80013.7	0.7858	0.0373	0.0064	6.79e-09		30596.7	0.782	0.0358	0.0104	0.0005537		138212	0.7854	0.0354	0.005	2.24e-12		23719.9	0.784	0.0546	0.0122	7.55e-06		17104.9	0.7859	0.0536	0.014	0.0001322		42021.9	0.7846	0.0575	0.0092	4.42e-10		2.93e-13
34	rs7124681	11	47529947	CUGBP1	No			All	All	A	C		79629.4	0.4144	0.0208	0.0054	0.0001057		30003.6	0.4108	0.0261	0.0088	0.003005		137226	0.4117	0.0247	0.0042	3.73e-09		22705.9	0.4144	0.0321	0.0104	0.002011		15515.9	0.4059	0.0279	0.0122	0.02216		39417.8	0.4114	0.0303	0.0079	0.0001228		7.87e-07
34	rs3817334	11	47650993	MTCH2	No			All	All	T	C		79994	0.4132	0.02	0.0053	0.0001681		30573	0.4088	0.0271	0.0086	0.001599		138154	0.4106	0.0243	0.0042	6.68e-09		23749	0.4126	0.0281	0.0101	0.00563		17095	0.4043	0.0314	0.0116	0.006779		42041	0.4096	0.0308	0.0076	5.5e-05		2.85e-06
35	rs7138803	12	50247468	FAIM2	No			All,W	All,W	A	G		79626.5	0.3842	0.0311	0.0054	1.11e-08		30001.8	0.3857	0.02	0.0089	0.02464		137228	0.3856	0.0275	0.0043	1.18e-10		22684.9	0.386	0.0406	0.0106	0.0001322		15505.9	0.3886	0.0347	0.0123	0.004692		39385.8	0.3879	0.0362	0.0081	7.63e-06		1.51e-11
36	rs12429545	13	54102206	RP11-365K22.1,OLFM4	No			All		A	G		79630.8	0.1326	0.0299	0.008	0.0001702		30008.9	0.1337	0.0191	0.0133	0.1509		137236	0.1319	0.0272	0.0062	1.32e-05		22589.9	0.1318	0.0475	0.0155	0.002129		15443.9	0.1338	0.0375	0.0184	0.04225		39313.9	0.1327	0.0421	0.0119	0.0003816		2.63e-06
37	rs10132280	14	25928179	NOVA1	No			All		C	A		78397.5	0.6846	0.0214	0.006	0.0003444		29994.4	0.6719	0.0241	0.0097	0.01333		135990	0.6826	0.0228	0.0047	9.2e-07		22694.7	0.6863	0.0156	0.0116	0.176		15505.8	0.6767	0.0291	0.0132	0.02794		39397.5	0.6822	0.0232	0.0088	0.008025		0.0001303
38	rs974471	14	29685328	PRKD1	No			W		A	G		65519.8	0.756	0.0314	0.0069	4.46e-06		30008.9	0.7446	-0.003	0.0102	0.7677		108207	0.7532	0.0198	0.0055	0.0003284		17280	0.7582	0.0359	0.0139	0.01003		10005	0.7536	0.0036	0.0178	0.8394		28563.9	0.7564	0.0203	0.0109	0.06218		2.54e-08
38	rs12885454	14	29736838	PRKD1	No			All		C	A		78521	0.637	0.0181	0.0056	0.001122		30498	0.6462	0.0175	0.0089	0.04929		136470	0.6404	0.0191	0.0043	9.4e-06		23654	0.6364	0.0333	0.0105	0.001463		17013	0.6503	0.0171	0.012	0.1562		41864	0.6429	0.0259	0.0079	0.001087		2.79e-06
39	rs17522122	14	33302882	AKAP6,NPAS3	Yes			All		T	G		76959.5	0.4738	0.0239	0.0055	1.57e-05		29431.9	0.475	0.026	0.0092	0.00478		133450	0.4726	0.0237	0.0044	5.65e-08		23373.8	0.477	0.0069	0.0103	0.5007		16394.9	0.4755	0.0272	0.012	0.02331		40965.8	0.4762	0.0159	0.0079	0.04366		9.42e-05
40	rs7141420	14	79899454	NRXN3	No			All,W	All,W	T	C		78396	0.5275	0.0306	0.0053	1e-08		30003	0.5327	0.0194	0.0086	0.02386		135999	0.5291	0.0246	0.0042	4.27e-09		22706	0.5232	0.0276	0.0103	0.007302		15521	0.5245	0.0201	0.0121	0.09716		39423	0.5237	0.0247	0.0079	0.001717		5.84e-10
41	rs8025790	15	68076399	MAP2K5	No			All,W	All,W	G	T		79464.6	0.781	0.036	0.0064	1.65e-08		30594.7	0.783	0.0135	0.0104	0.1928		137276	0.7824	0.0324	0.005	1.18e-10		23600.9	0.7803	0.0296	0.012	0.0137		16961.9	0.7827	0.0224	0.0141	0.1133		41759.8	0.7815	0.0273	0.0092	0.003058		1.65e-09
41	rs2241423	15	68086838	MAP2K5	No			All,W	All,W	G	A		78325.5	0.7804	0.0347	0.0065	8.34e-08		30012.7	0.7827	0.0153	0.0105	0.144		132771	0.7809	0.0323	0.0051	2.92e-10		22326.8	0.7803	0.0363	0.0124	0.003345		14518.9	0.7806	0.0298	0.0153	0.05105		38041.7	0.7807	0.0354	0.0096	0.0002341		3.02e-09
42	rs2531995	16	4013467	ADCY9	No			All	All	T	C		66739	0.6122	0.0288	0.0062	3.34e-06		30009.5	0.6015	0.0268	0.0095	0.004917		109426	0.6114	0.0306	0.005	7.84e-10		17359.8	0.6146	0.0207	0.0125	0.09839		10005.9	0.6084	0.0454	0.0165	0.005885		28562.7	0.6126	0.0316	0.01	0.001492		4.64e-07
43	rs12446632	16	19935389	GPRC5B	No			All	All	G	A		79578.6	0.8611	0.0336	0.0077	1.1e-05		30007.8	0.8628	0.0447	0.0127	0.0004189		137105	0.8622	0.0371	0.0061	9.74e-10		22481.9	0.8612	0.0299	0.015	0.04557		15387.9	0.8626	0.0374	0.0177	0.03471		39261.8	0.8619	0.034	0.0115	0.002989		2.78e-06
44	rs2650492	16	28333411	LOC388237	No			All		A	G		75660.9	0.2994	0.0257	0.0062	3.28e-05		27497.9	0.2952	0.0083	0.0113	0.463		130657	0.3005	0.0246	0.0049	5.45e-07		21392	0.3001	0.0166	0.0119	0.1632		14585	0.3063	0.0302	0.0144	0.03547		37174	0.3035	0.0227	0.0092	0.01373		2.07e-05
45	rs2008514	16	28825605	ATXN2L	No			All,M	All	A	G		80015.5	0.3958	0.027	0.0054	5.44e-07		30594.7	0.3929	0.0276	0.0088	0.001702		138204	0.3983	0.0304	0.0042	4.04e-13		23757.9	0.3976	0.0186	0.0102	0.06901		17091.9	0.4035	0.0318	0.0117	0.006425		42046.8	0.4008	0.0249	0.0077	0.001264		8.18e-08
45	rs12325113	16	28848668	SH2B1	No			All,M,W	All	C	T		80011.6	0.3945	0.0282	0.0054	1.55e-07		30594.7	0.3915	0.0275	0.0088	0.00177		138198	0.3965	0.0311	0.0042	1.68e-13		23751.9	0.3956	0.0181	0.0102	0.078		17102.9	0.4009	0.0307	0.0117	0.008514		42051.8	0.3986	0.0241	0.0077	0.001883		2.79e-08
46	rs9930333	16	53799977	FTO	No		All,W	All,M,W	All,M,W	G	T		78240.4	0.4327	0.0763	0.0055	1.588e-43		29954.6	0.4404	0.0731	0.0088	9.53e-17		134705	0.4348	0.0762	0.0043	1.879e-71		22184.4	0.4335	0.1163	0.0106	8.68e-28		15096.9	0.44	0.0944	0.0124	3.44e-14		38478.3	0.4363	0.1069	0.0081	6.237e-40		2.008e-64
46	rs8050136	16	53816275	FTO	No		All,W	All,M,W	All,M,W	A	C		79609	0.4046	0.0681	0.0054	6.7e-37		29978	0.4121	0.0776	0.0087	4.32e-19		137184	0.4067	0.073	0.0042	4.114e-68		22699	0.4042	0.1045	0.0104	5.79e-24		15507	0.4108	0.0979	0.0122	1.19e-15		39402	0.407	0.1018	0.0079	1.11e-37		2.76e-55
46	rs3751812	16	53818460	FTO	No		All,W	All,M,W	All,M,W	T	G		79165.4	0.4038	0.0702	0.0054	7.66e-39		30004.6	0.4119	0.0783	0.0087	2.08e-19		136328	0.406	0.0741	0.0042	3.713e-69		22467.8	0.4033	0.1161	0.0104	7.82e-29		15285.9	0.4102	0.0986	0.0123	1.16e-15		38950.7	0.4063	0.1086	0.008	5.087e-42		2.116e-60
46	rs9941349	16	53825488	FTO	No		All,W	All,M,W	All,M,W	T	C		79593.7	0.4233	0.07	0.0054	3.305e-38		29960.5	0.4297	0.0709	0.0087	3.42e-16		137149	0.4246	0.0717	0.0042	8.856e-66		22674.1	0.423	0.1169	0.0104	1.843e-29		15502.6	0.4287	0.0917	0.0122	6.146e-14		39371.6	0.4254	0.1063	0.0079	2.979e-41		1.122e-61
47	rs571312	18	57839769	MC4R	No			All,M,W	All,M,W	A	C		78317.5	0.2375	0.0534	0.0063	1.83e-17		30001.7	0.2296	0.0608	0.0103	3.13e-09		132751	0.2365	0.0576	0.005	1.08e-30		22314.9	0.2347	0.063	0.0122	2.71e-07		14512.9	0.2349	0.0649	0.0149	1.38e-05		38024.8	0.235	0.0631	0.0095	2.99e-11		3.43e-22
47	rs17782313	18	57851097	MC4R	No			All,M,W	All,M,W	C	T		78804.9	0.2381	0.0546	0.0063	2.97e-18		30589	0.2308	0.0617	0.0102	1.24e-09		135949	0.2359	0.0565	0.0049	1.46e-30		22944	0.236	0.0607	0.0121	5.24e-07		16424	0.2341	0.0641	0.0139	4.33e-06		40565	0.2354	0.0616	0.0092	1.99e-11		2.73e-22
47	rs12969709	18	57859563	MC4R	No			All,M,W	All,M,W	A	C		79458.2	0.2662	0.0563	0.006	5.08e-21		30568.6	0.2573	0.0613	0.0098	4.74e-10		137248	0.2644	0.058	0.0047	6.62e-35		23582.9	0.2654	0.0581	0.0114	3.15e-07		16954.9	0.2631	0.0453	0.0132	0.0006222		41734.7	0.2643	0.0524	0.0087	1.67e-09		1.44e-25
48	rs757318	19	18820308	CRTC1	No			All	All	C	A		79599.4	0.5124	0.0225	0.0054	3.12e-05		29996.4	0.5037	0.0125	0.009	0.1651		137170	0.5107	0.0203	0.0042	1.58e-06		22690.7	0.5188	0.0299	0.0104	0.00397		15506.8	0.5129	0.021	0.0124	0.08888		39393.5	0.5166	0.0262	0.008	0.001047		1.05e-06
49	rs185350	19	34306816	KCTD15	No			All	All	T	C		78736	0.5099	0.0231	0.0055	2.57e-05		29678.1	0.5096	0.017	0.0091	0.06204		135620	0.5085	0.0235	0.0043	4.35e-08		22254.5	0.5081	0.0284	0.0106	0.007631		15228.8	0.5103	0.0287	0.0124	0.02049		38679.2	0.5094	0.0296	0.0081	0.0002589		3.71e-06
49	rs2546057	19	34320854	KCTD15	No			All	All	C	A		79327.8	0.4717	0.0252	0.0054	3.41e-06		30492.6	0.4679	0.0167	0.009	0.06368		137008	0.4716	0.0234	0.0042	3.32e-08		23496.8	0.4703	0.0272	0.0102	0.008026		16939.8	0.4736	0.0283	0.0118	0.01609		41633.5	0.4721	0.028	0.0078	0.0003023		5.1e-07
50	rs11672660	19	46180184	GIPR	No			All	All	C	T		75692.4	0.7877	0.0274	0.007	9.13e-05		24395.3	0.7769	0.0308	0.013	0.01769		127684	0.7868	0.0314	0.0055	1.34e-08		21364.4	0.7839	0.0401	0.0133	0.002531		14470.8	0.7827	-0.0001	0.016	0.9959		36956.1	0.7832	0.024	0.0103	0.01941		3.55e-06
50	rs1800437	19	46181392	GIPR	No			All	All	G	C		75518.5	0.7883	0.0292	0.007	3.4e-05		24981.2	0.7777	0.0374	0.0128	0.003417		127686	0.7873	0.0333	0.0056	2.21e-09		22253.5	0.7843	0.0377	0.013	0.003736		15948.8	0.7838	-0.01	0.0151	0.5098		39325.3	0.784	0.017	0.0099	0.08497		2.34e-06
51	rs2303108	19	47589895	ZC3H4	No			All	All	C	T		79320.8	0.7067	0.0241	0.0058	3.5e-05		29699.9	0.6973	0.0204	0.0094	0.03042		136616	0.7039	0.022	0.0045	1.17e-06		22369.9	0.708	0.0375	0.0114	0.0009548		15273	0.7023	0.0325	0.0132	0.01372		38839.9	0.7055	0.0352	0.0086	4.45e-05		2.83e-07
Chr: chromosome; Pos(hg19): position based on human assembly 19; All: all men and women; W: women only; M: men only; EAF: effect allele frequency; SE: standard error; Beta, SE or P adjPA: estimate adjusted for physical activity; Pint: p-value for interaction; Pjoint: p-value for the joint effect including both the main and interaction effects
a Interaction approach 1 is defined by a search for genome-wide significant SNP×PA interaction effects (Pint<5x10-8). The strata where any SNPs were identified are indicated.
b Interaction approach 2 is based on interaction for loci showing a genome-wide significant main effect on BMI. The strata where any SNPs were identified are indicated.
c SNP adjusted PA: SNPs selected for genome-wide significance (PadjPA<5x10-8) in the SNP adjusted for PA model. The strata where any SNPs were identify are indicated.
d SNP Joint 2df: SNPs selected for genome-wide significance (PadjPA<5x10-8) in the Joint model of the SNP main and SNP×PA interaction effects. The strata where any SNPs were identify are indicated.
*novel loci not in all ancestry results
[truncated: 14 more columns]
