# Supplementary material for: Genome-wide physical activity interactions in adiposity ― A meta-analysis of 200,452 adults
Source: PLoS Genet. 2017 Apr 27;13(4):e1006528. doi: 10.1371/journal.pgen.1006528 (PMC5407576; doi:10.1371/journal.pgen.1006528)
Supplement: S8 Table — (XLSX) [file pgen.1006528.s013.xlsx]

## Sheet: TS8. BMI_AllAncestry
Supplementary Table 8. All SNPs that met significance for BMI in the all ancestry analyses for at least one of the approaches tested: interaction, adjusted for physical activity, or jointly accounting for the main and interaction effects.a
											ACTIVE																		INACTIVE																		Main and Interaction Effects
											WOMEN						MEN						COMBINED						WOMEN						MEN						COMBINED						WOMEN (Nmax= 115953)
Locus	SNP	Chr	Pos(hg19)	Nearest Gene	Novel (Yes/No)	SNP adjusted for Pab	SNP Joint 2dfc	BMI-increasing allele	BMI-decreasing allele		N	EAF	Beta	SE	P		N	EAF	Beta	SE	P		N	EAF	Beta	SE	P		N	EAF	Beta	SE	P		N	EAF	Beta	SE	P		N	EAF	Beta	SE	P		PadjPA	BetaadjPA	SEadjPA
1	rs1707322	1	46505147	PIK3R3	No	All	All	G	A		88753	0.6983	0.019	0.0054	0.0003932		60993	0.7062	0.0288	0.0065	1.07e-05		149227	0.7021	0.0226	0.0043	1.71e-07		25784	0.6976	0.0086	0.0103	0.4059		20468	0.6865	0.0336	0.0113	0.002896		43752	0.6921	0.0211	0.0081	0.009163		0.0005001	0.017	0.0049
2	rs7531118	1	72837239	KRT8P21, NEGR1	No	All,M,W	All,W	C	T		86759.4	0.5332	0.0255	0.0053	1.21e-06		60571.8	0.5471	0.0279	0.0062	7.79e-06		146812	0.5392	0.0264	0.0042	2.41e-10		25253.8	0.524	0.0424	0.01	2.46e-05		20351.9	0.5038	0.0332	0.0109	0.002265		43362.8	0.5166	0.0354	0.0078	5.58e-06		8.46e-10	0.029	0.0047
2	rs11209951	1	72837490	KRT8P21, NEGR1	No	All,M,W	All,W	T	C		88210.9	0.6113	0.0249	0.0051	1.34e-06		60605.9	0.6182	0.0296	0.0062	1.77e-06		148298	0.6138	0.0268	0.0041	9.28e-11		25625	0.6084	0.0427	0.0099	1.5e-05		20372	0.6173	0.0349	0.0107	0.001078		43753	0.6147	0.0394	0.0077	2.82e-07		1.1e-09	0.0286	0.0047
2	rs7550173	1	72944617	KRT8P21, NEGR1	No	All,M	All,M	T	A		88067.3	0.6242	0.0174	0.0053	0.0009903		60676.6	0.643	0.0404	0.0063	1.89e-10		148225	0.6316	0.0265	0.0042	3.13e-10		26347.9	0.6211	0.0314	0.01	0.001689		21712.8	0.6489	0.0216	0.0108	0.04574		45817.7	0.6361	0.026	0.0078	0.0008177		1.62e-05	0.0206	0.0048
3	rs7526762	1	74993318	TNNI3K	No	All,W	All,W	A	G		88583.4	0.4655	0.0274	0.005	5.13e-08		61167.5	0.4534	0.0131	0.006	0.02925		149232	0.4599	0.0218	0.004	5.56e-08		26672.9	0.4666	0.0196	0.0095	0.03956		21952.9	0.4765	0.0221	0.0101	0.02878		46382.7	0.4709	0.0277	0.0073	0.0001347		6.37e-09	0.0266	0.0046
3	rs3843262	1	75013054	TNNI3K	No	All,W	All,W	A	T		88520.4	0.4341	0.0285	0.0051	2.36e-08		61111.7	0.4196	0.0119	0.0062	0.05374		149113	0.4276	0.0219	0.0041	9.58e-08		26632.2	0.4343	0.0201	0.0097	0.03884		21911.7	0.4354	0.0181	0.0103	0.07925		46301	0.4345	0.0258	0.0075	0.0005366		5.87e-09	0.027	0.0046
4	rs17381664	1	78048331	ZZZ3	No	All,W		C	T		89124.8	0.3773	0.0221	0.0053	2.66e-05		61564.9	0.3808	0.0213	0.0062	0.0005448		150171	0.3793	0.0218	0.0042	1.66e-07		26776	0.3778	0.0341	0.0099	0.0005504		22050	0.3676	-0.0024	0.0105	0.8169		46326.9	0.3713	0.0148	0.0076	0.05236		2.64e-08	0.0263	0.0047
4	rs4130548	1	78463868	DNAJB4	No	All,W	All,W	C	T		87283.6	0.3454	0.0256	0.0053	1.51e-06		60866.8	0.3457	0.0146	0.0063	0.0209		147631	0.346	0.0209	0.0042	8.64e-07		25409.9	0.3431	0.0436	0.0103	2.31e-05		20455	0.3282	0.007	0.0112	0.5315		43363.9	0.3339	0.0258	0.0081	0.00139		2.23e-10	0.0308	0.0049
4	rs12406019	1	78678130	MGC27382	No	All,W	All,W	G	A		86936.3	0.4374	0.0275	0.0051	8.31e-08		60585.7	0.4388	0.0118	0.0061	0.05215		147003	0.4388	0.0209	0.0041	3.67e-07		25224.8	0.4331	0.0396	0.01	7.63e-05		20303.9	0.4118	0.0048	0.0108	0.657		43029.7	0.4209	0.023	0.0078	0.003036		6.4e-11	0.0309	0.0047
5	rs7550711	1	110082886	GPR61	No	All,W	All,W	T	C		83913	0.0351	0.0884	0.0149	3.11e-09		58050	0.0398	0.0716	0.0172	3.16e-05		142041	0.0371	0.082	0.0117	1.94e-12		21354	0.0363	0.0595	0.0302	0.04886		19173	0.0358	0.089	0.0342	0.009339		38245	0.0361	0.075	0.024	0.001779		2.07e-10	0.0856	0.0135
5	rs17024393	1	110154688	GNAT2	No	All,W	All,W	C	T		85610.9	0.045	0.0783	0.0135	5.78e-09		57983	0.0435	0.0729	0.0166	1.13e-05		143896	0.0443	0.0775	0.0108	8.59e-13		22504	0.0487	0.0635	0.0264	0.01615		19880	0.0391	0.0687	0.0326	0.03521		39744	0.0441	0.0657	0.0219	0.002639		2.64e-10	0.0768	0.0122
6	rs543874	1	177889480	SEC16B	No	All,M,W	All,M,W	G	A		89130.6	0.1973	0.0622	0.0062	2.21e-23		61569.7	0.1921	0.0366	0.0075	1.16e-06		150181	0.1956	0.0512	0.005	1.81e-24		26832.9	0.1979	0.0638	0.0118	6.23e-08		22048.9	0.1867	0.0562	0.0129	1.42e-05		46382.8	0.1924	0.0648	0.0092	2.22e-12		8.41e-29	0.063	0.0057
7	rs1998710	1	190670884	RGS18*	Yes	W	W	T	C		71399.4	0.5129	0.0319	0.0055	7.69e-09		46363.5	0.5086	0.0124	0.0069	0.07236		117244	0.5114	0.0243	0.0045	7.94e-08		20042.8	0.5119	0.018	0.011	0.1015		16484.9	0.5027	-0.0094	0.0117	0.4209		34284.7	0.5078	0.0026	0.0085	0.7613		3.69e-08	0.0282	0.0051
8	rs2820315	1	201872264	LMOD1,NAV1	No	All	All	T	C		89113.7	0.2977	0.0226	0.0055	4.12e-05		61546.8	0.3042	0.0245	0.0065	0.000166		150142	0.3008	0.0238	0.0043	4.45e-08		26770.9	0.2986	0.0168	0.0104	0.1081		22002.9	0.299	0.0209	0.0111	0.05977		46274.9	0.2976	0.0202	0.0081	0.01224		4.93e-06	0.023	0.005
9	rs2867125	2	622827	TMEM18	No	All,M,W	All,M,W	C	T		85491.7	0.8282	0.0707	0.0066	1.39e-26		58728.7	0.8263	0.0616	0.008	1.51e-14		143701	0.8276	0.0664	0.0053	7.11e-36		24963.9	0.8305	0.0836	0.0128	7.01e-11		19955.9	0.8228	0.0872	0.0137	2.24e-10		43740.9	0.8265	0.0863	0.0097	7.76e-19		4.24e-33	0.0728	0.0061
9	rs4854344	2	638144	TMEM18	No	All,M,W	All,M,W	T	G		85460.7	0.8209	0.0664	0.0065	2.81e-24		58713.7	0.8256	0.06	0.008	7.29e-14		143655	0.8228	0.0636	0.0053	8.99e-34		24959.9	0.8219	0.0796	0.0126	2.86e-10		19956.9	0.8323	0.0949	0.0141	1.51e-11		43732.9	0.8266	0.088	0.0098	2.22e-19		3.6e-31	0.0694	0.006
10	rs6752378	2	25150116	ADCY3	No	All,W	All,W	A	C		85493.4	0.481	0.035	0.0051	9.18e-12		58731.7	0.4672	0.024	0.0061	9e-05		143706	0.4751	0.0309	0.0041	2.98e-14		25046.9	0.4866	0.0399	0.0099	5.04e-05		19962	0.4709	0.019	0.0106	0.07354		43747.9	0.4783	0.0329	0.0075	1.3e-05		9.2e-15	0.036	0.0047
11	rs2075171	2	58688907	FLJ30838	No	All,W	All,W	G	A		83931.3	0.7661	0.0279	0.0063	8.05e-06		58888.7	0.7658	0.0226	0.0073	0.002082		142301	0.7658	0.0252	0.005	3.9e-07		25322.7	0.7669	0.046	0.0117	8.61e-05		21236	0.7784	0.0102	0.0128	0.4247		45359.7	0.7712	0.0283	0.009	0.001612		1.36e-08	0.0321	0.0057
11	rs759250	2	59329153	LOC730134	No	All,W	All,W	A	G		66309.5	0.2822	0.0318	0.0064	7.69e-07		43505.8	0.2811	0.0269	0.008	0.0007242		109296	0.2821	0.0289	0.0052	2.82e-08		17899.9	0.2786	0.046	0.013	0.0003922		14328	0.2555	0.0159	0.0145	0.2722		31282.8	0.269	0.0328	0.01	0.001007		4.96e-09	0.0348	0.006
12	rs10510554	3	25099776	LOC100129045,RARB	No	All,M	All,M	C	T		89088.4	0.5617	0.0129	0.005	0.01069		61518.6	0.5574	0.0288	0.006	1.72e-06		150088	0.5608	0.0193	0.004	1.56e-06		26814.8	0.5608	0.0323	0.0095	0.0006958		22030.9	0.536	0.0387	0.0102	0.0001511		46346.7	0.5498	0.037	0.0073	4.88e-07		6.64e-05	0.0182	0.0046
12	rs4858697	3	25116582	LOC100129045,RARB	No	All,M	All,M	G	A		71387.8	0.5823	0.0125	0.0057	0.02972		46328.9	0.5731	0.0339	0.007	1.41e-06		117198	0.5791	0.0206	0.0047	9.59e-06		20026.9	0.5793	0.0183	0.0112	0.1027		16466	0.5438	0.0468	0.012	0.0001008		34249.9	0.5649	0.0342	0.0087	8.6e-05		0.005759	0.0146	0.0053
13	rs754635	3	42305131	CCK	No	All		G	C		71427.9	0.8691	0.0207	0.0086	0.01584		46379.9	0.8749	0.0397	0.0109	0.0002647		117289	0.8709	0.0275	0.007	8.6e-05		19812.9	0.867	0.0487	0.0169	0.003939		16361	0.8731	0.0607	0.0177	0.0006143		33992.9	0.8723	0.049	0.0129	0.0001508		0.0009656	0.026	0.0079
13	rs935111	3	42314655	CCK	No	All,M		G	A		71424	0.8851	0.0176	0.0087	0.04229		46362	0.8863	0.0387	0.011	0.0004238		117267	0.8854	0.0253	0.0071	0.0003928		19806	0.8832	0.0443	0.0171	0.009859		16359	0.88	0.0726	0.0179	5.29e-05		33984	0.8811	0.054	0.013	3.38e-05		0.00405	0.0228	0.0079
14	rs2365389	3	61236462	FHIT	No	All,M	All,M	C	T		84996.5	0.5668	0.0258	0.0052	5.61e-07		58320.8	0.5842	0.0323	0.0062	1.84e-07		143435	0.5738	0.0288	0.0041	2.64e-12		24723.9	0.5628	0.015	0.01	0.1308		17141.9	0.5793	0.0454	0.0115	8.18e-05		39654.8	0.5688	0.0279	0.008	0.0004658		9.72e-07	0.023	0.0047
15	rs9852859	3	85842341	CADM2	No	All	All	C	T		87711	0.1916	0.0265	0.0064	3.84e-05		61559	0.1904	0.0267	0.0076	0.0004504		148751	0.1913	0.0266	0.0051	1.72e-07		26430	0.1925	0.0281	0.0121	0.02004		21888	0.184	0.0216	0.0131	0.09933		45935	0.1886	0.0298	0.0094	0.001506		4.64e-06	0.0267	0.0058
15	rs9818122	3	85861064	CADM2	No	All	All	C	T		83529.7	0.205	0.0263	0.0063	3.26e-05		60309.8	0.2	0.0279	0.0075	0.0002142		143320	0.2032	0.0268	0.005	8.83e-08		24274.9	0.2064	0.0261	0.0121	0.03123		20269.9	0.1924	0.0235	0.0133	0.07659		42353.8	0.1995	0.0293	0.0095	0.002012		7.35e-06	0.0259	0.0058
16	rs1308362	3	138103927	MRAS	Yes	All	All	A	T		71423	0.1945	0.021	0.0071	0.003013		46372	0.1968	0.0288	0.0086	0.0008315		117276	0.1952	0.0244	0.0057	1.93e-05		19966	0.1977	0.0494	0.0139	0.0003756		16425	0.206	0.0397	0.0143	0.005429		34293	0.2028	0.046	0.0104	1.01e-05		1.56e-05	0.028	0.0065
16	rs1720825	3	138108083	MRAS	Yes	All	All	A	G		88499.6	0.1923	0.0213	0.0064	0.000789		61101.8	0.1987	0.0238	0.0075	0.001427		149082	0.1948	0.0225	0.005	7.51e-06		26504.9	0.193	0.0443	0.0121	0.0002413		21817.9	0.2051	0.0311	0.0124	0.01253		46224.8	0.1994	0.0389	0.0091	1.95e-05		2.86e-06	0.027	0.0058
17	rs3732869	3	141295778	RASA2	No	All	All	A	T		71443.9	0.0803	0.0415	0.0109	0.0001485		46079.9	0.0836	0.0575	0.0133	1.52e-05		117313	0.0814	0.0467	0.0088	1.04e-07		19665	0.085	0.0631	0.021	0.002592		15408	0.0982	0.0651	0.0218	0.002864		32825.9	0.0877	0.0641	0.0162	7.31e-05		1.05e-05	0.0441	0.01
17	rs2035935	3	141306013	RASA2	No	All	All	G	A		89060.8	0.111	0.0393	0.0092	1.87e-05		61269.9	0.086	0.0527	0.0117	6.38e-06		150120	0.1013	0.0435	0.0075	5.92e-09		26248	0.1108	0.0372	0.0171	0.03003		20678	0.095	0.0555	0.0191	0.003701		44422.9	0.1011	0.043	0.0136	0.001581		6.23e-06	0.0375	0.0083
18	rs6809651	3	185814642	ETV5	No	All,W	All,W	G	A		87941.7	0.8627	0.0482	0.0072	2.57e-11		60359.8	0.8683	0.0333	0.009	0.0002067		147782	0.8652	0.042	0.0059	9.97e-13		25140	0.8588	0.0473	0.014	0.0007389		20099.9	0.8603	0.0467	0.0151	0.002046		43192.9	0.8601	0.0514	0.0109	2.25e-06		1.46e-13	0.0489	0.0066
18	rs7647305	3	185834290	DGKG	No	All,W	All,W	C	T		88733.2	0.771	0.0393	0.006	5.43e-11		60980.6	0.7872	0.0267	0.0074	0.0002943		149195	0.7779	0.0343	0.0049	1.81e-12		25772.8	0.7689	0.0521	0.0116	7.01e-06		20464	0.7781	0.0313	0.0126	0.01268		43737.8	0.7745	0.043	0.009	1.77e-06		5.7e-15	0.0428	0.0055
19	rs12641981	4	45179883	GNPDA2	No	All,M,W	All,M,W	T	C		88715.7	0.4155	0.0287	0.0052	3.85e-08		60924.4	0.4317	0.0364	0.0062	4.31e-09		149121	0.4226	0.0315	0.0041	2.72e-14		25749.7	0.4153	0.0355	0.01	0.0003674		20442.9	0.4252	0.0485	0.0108	7.08e-06		43693.6	0.4211	0.0413	0.0078	1.18e-07		4.79e-11	0.0311	0.0047
19	rs10938397	4	45182527	GNPDA2	No	All,M,W	All,M,W	G	A		88810.4	0.4157	0.0293	0.0052	1.57e-08		61251.7	0.4317	0.0364	0.0061	2.76e-09		149543	0.4224	0.0319	0.0041	1.18e-14		26552.9	0.4148	0.0401	0.0098	4.48e-05		21860	0.4242	0.042	0.0104	5.56e-05		45913.8	0.4205	0.0414	0.0075	3.77e-08		9.48e-12	0.0322	0.0047
20	rs13107325	4	103188709	SLC39A8	No	All,M	All,M	T	C		84875.8	0.0738	0.0405	0.0108	0.0001672		57970.9	0.0781	0.0661	0.0131	4.18e-07		142210	0.0754	0.0508	0.0086	4.17e-09		23794	0.073	0.0165	0.021	0.4327		18214	0.077	0.0933	0.0247	0.0001576		39877.9	0.0747	0.0448	0.017	0.008434		0.0002585	0.0358	0.0098
21	rs7715806	5	75034387	C5orf37, POC5	No	All	All	C	T		88161.6	0.5937	0.0175	0.0052	0.0007726		60545.7	0.6097	0.0314	0.0062	3.39e-07		148188	0.6006	0.0234	0.0042	2.1e-08		25571.9	0.5926	0.0296	0.0101	0.00326		20337.9	0.6049	0.0086	0.0108	0.4264		43665.7	0.5979	0.0212	0.0078	0.006496		1.27e-05	0.0207	0.0047
22	rs6870983	5	87697533	LOC645323	Yes	All		C	T		87717.5	0.752	0.0227	0.0058	0.000101		61566.7	0.7665	0.018	0.0071	0.01094		148765	0.7591	0.0215	0.0047	4.57e-06		26433.9	0.7476	0.0114	0.0111	0.3038		22047.9	0.7411	0.0386	0.0116	0.0008555		45982.8	0.7441	0.0229	0.0085	0.006715		8.68e-05	0.0208	0.0053
23	rs40067	5	107439012	FBXL17	Yes	All		G	A		65685.4	0.8345	0.0283	0.0082	0.000584		42959.8	0.8314	0.0407	0.0101	5.66e-05		108763	0.8333	0.0325	0.0067	1.07e-06		17389.7	0.8359	0.0517	0.0166	0.001867		11439.9	0.8376	0.0136	0.0202	0.5013		26957.7	0.8362	0.0359	0.0136	0.008292		4.65e-06	0.0347	0.0076
24	rs6864049	5	124330522	LOC644659	No	All	All	G	A		88726.3	0.5483	0.0159	0.005	0.001542		60964.6	0.5386	0.0324	0.006	6.35e-08		149172	0.5445	0.0225	0.004	2.2e-08		25767.6	0.5516	0.0113	0.0097	0.2418		20460.8	0.546	0.0138	0.0104	0.1853		43729.5	0.5485	0.013	0.0075	0.0836		0.002516	0.014	0.0046
25	rs9469913	6	34827085	UHRF1BP1	No	W	W	T	A		71445.6	0.1823	0.0385	0.0073	1.52e-07		46387.7	0.1811	0.0053	0.009	0.5573		117314	0.1823	0.0261	0.0059	9.96e-06		19617.9	0.1818	0.0512	0.0145	0.0004235		16494.9	0.1648	0.0044	0.016	0.7855		33952.9	0.1708	0.0287	0.0113	0.01102		2.05e-10	0.0428	0.0067
26	rs2033529	6	40348653	LRFN2	No		All	G	A		88752.9	0.2789	0.0265	0.0056	1.78e-06		60987.9	0.2875	0.0221	0.0067	0.0009501		149222	0.2827	0.025	0.0044	1.83e-08		25782	0.277	0.0075	0.0108	0.485		20470	0.2692	0.0133	0.0119	0.2628		43753	0.2736	0.0126	0.0085	0.1388		1.38e-05	0.0221	0.0051
27	rs987237	6	50803050	TFAP2B	No	All,M,W	All,W	G	A		88754.8	0.1826	0.0429	0.0064	2.6e-11		60981.9	0.187	0.0337	0.0077	1.27e-05		149218	0.1842	0.0386	0.0052	6.94e-14		25783	0.1812	0.0323	0.0126	0.0105		20325	0.1967	0.048	0.0133	0.000299		43670.9	0.1883	0.042	0.0097	1.42e-05		2.8e-11	0.0391	0.0059
28	rs943005	6	50865820	FTHP1	No	All,M,W	All,M,W	T	C		88213.7	0.1735	0.0404	0.0066	7.21e-10		60602.8	0.1777	0.0358	0.0079	5.32e-06		148297	0.175	0.0378	0.0052	4.85e-13		25573.9	0.1722	0.037	0.0129	0.004312		20232	0.1925	0.0493	0.0133	0.0002189		43623.9	0.1825	0.0451	0.0098	3.94e-06		3.2e-10	0.038	0.006
28	rs4715210	6	50897251	FTHP1	No	All,M,W	All,M,W	T	C		88217.7	0.1735	0.0406	0.0066	6.03e-10		60611.8	0.1779	0.0357	0.0079	5.67e-06		148310	0.175	0.038	0.0052	4.08e-13		25574.9	0.1721	0.0373	0.0129	0.004009		20230	0.1932	0.0495	0.0133	0.0002081		43623.9	0.1827	0.0452	0.0098	3.75e-06		2.14e-10	0.0383	0.006
29	rs4498364	6	97613773	C6orf167	No	All		C	T		71433.4	0.3176	0.0256	0.006	1.97e-05		46373.6	0.3173	0.0272	0.0074	0.0002445		117288	0.3181	0.0251	0.0048	1.95e-07		20041.9	0.3166	0.0111	0.0118	0.3463		16488.9	0.2946	0.0333	0.013	0.01047		34287.8	0.3077	0.0211	0.0092	0.02204		8.62e-05	0.0217	0.0055
30	rs3800229	6	108996963	FOXO3	No	All		T	G		88759.5	0.6641	0.0257	0.0054	1.72e-06		60967.6	0.6771	0.0158	0.0065	0.0145		149208	0.6703	0.0212	0.0043	7.48e-07		25779.9	0.6618	0.0158	0.0104	0.1302		20464.9	0.6445	0.0272	0.0111	0.01403		43744.8	0.6534	0.0241	0.008	0.002648		1.39e-06	0.0238	0.0049
31	rs13191362	6	163033350	PARK2	No	All,W	All,W	A	G		87703.8	0.8807	0.0371	0.0079	2.39e-06		61474.8	0.8809	0.0251	0.0094	0.007356		148660	0.8808	0.0332	0.0062	9.85e-08		26057.9	0.8805	0.0627	0.0149	2.6e-05		21597.9	0.8784	0.0363	0.0157	0.02107		45302.9	0.8799	0.0471	0.0115	3.98e-05		9.61e-10	0.0435	0.0071
32	rs1167827	7	75163169	HIP1	No	All		G	A		85897.6	0.5704	0.0144	0.0053	0.006831		59182.1	0.5514	0.0289	0.0064	6.02e-06		144561	0.5626	0.021	0.0043	7.62e-07		24663.6	0.5831	0.0108	0.0102	0.2925		19505.8	0.5587	0.0262	0.011	0.01663		41513.4	0.5711	0.0184	0.0079	0.02048		0.002237	0.0147	0.0048
33	rs9641123	7	93197732	CALCR	No	All	All	C	G		71298.5	0.4192	0.0208	0.0058	0.0003687		46217.8	0.4201	0.0316	0.0072	1.23e-05		116997	0.4198	0.024	0.0047	4.19e-07		19960.9	0.4216	0.0327	0.0114	0.004006		16395	0.42	0.0235	0.012	0.05018		34112.8	0.422	0.0266	0.0087	0.002209		5.47e-05	0.0217	0.0054
34	rs17405819	8	76806584	HNF4G	No	All	All	T	C		89131.5	0.7038	0.0198	0.0055	0.0002836		61568.6	0.7009	0.0179	0.0065	0.005892		150181	0.7029	0.0193	0.0043	8.72e-06		26780.9	0.7013	0.0314	0.0104	0.002653		22050.9	0.6877	0.0416	0.0108	0.0001197		46332.8	0.6938	0.0328	0.0079	3.28e-05		5.25e-06	0.0226	0.005
34	rs1381660	8	76873699	HNF4G	No	All	All	A	G		71271.2	0.501	0.0244	0.0057	2.09e-05		46226.6	0.5031	0.0226	0.0071	0.001567		116979	0.5026	0.0238	0.0047	3e-07		19982.8	0.4917	0.0191	0.0113	0.09241		16426.9	0.4664	0.038	0.012	0.001539		34166.7	0.4803	0.0248	0.0087	0.004321		8.84e-06	0.0235	0.0053
35	rs10968577	9	28415512	LINGO2	No	All	All	T	C		79763.8	0.3171	0.0235	0.0056	2.85e-05		54754.8	0.3195	0.0389	0.0068	8.89e-09		134000	0.3184	0.0302	0.0045	3.12e-11		23960.9	0.3158	0.0358	0.0107	0.000831		19936	0.3053	-0.0023	0.0114	0.8369		41653.9	0.31	0.0204	0.0083	0.01334		2.05e-07	0.0267	0.0051
36	rs1928295	9	120378483	ASTN2,TLR4	No	All	All	T	C		88751	0.5513	0.0224	0.005	6.28e-06		60976	0.5486	0.019	0.0059	0.001405		149208	0.5499	0.0215	0.0039	5.28e-08		25780	0.5552	0.0215	0.0095	0.02348		20467	0.5625	0.0143	0.0104	0.1701		43748	0.5583	0.0174	0.0075	0.01938		8.87e-07	0.0221	0.0045
37	rs4146429	10	104401632	SUFU,TRIM8	No		All	C	T		88210.9	0.1024	0.0322	0.0085	0.0001608		60522.9	0.1012	0.0309	0.0103	0.002736		148215	0.1008	0.0318	0.0069	3.6e-06		25313	0.1085	0.0456	0.0163	0.00517		19606	0.1554	0.022	0.0162	0.1744		42788	0.1334	0.0431	0.012	0.0003366		1.19e-05	0.034	0.0078
38	rs7903146	10	114758349	TCF7L2	No	All	All	C	T		88759.6	0.7144	0.0183	0.0055	0.0008867		60987.7	0.7139	0.0281	0.0066	2.35e-05		149228	0.7145	0.0214	0.0044	1.1e-06		25741.9	0.7078	0.0236	0.0105	0.02414		20469.9	0.7081	0.0407	0.0115	0.0004131		43711.8	0.7068	0.0337	0.0082	3.91e-05		0.0001137	0.0194	0.005
39	rs4929923	11	8639200	TRIM66,STK33,RPL27A	No	All,W	All,W	C	T		88557.4	0.6213	0.0272	0.0051	1.18e-07		61156.6	0.6272	0.0158	0.0061	0.009495		149195	0.624	0.0229	0.0041	2.39e-08		26649.9	0.6214	0.029	0.0097	0.002703		21926.9	0.6121	0.0155	0.0104	0.1362		46333.8	0.6166	0.0233	0.0075	0.001818		1.08e-09	0.0285	0.0047
40	rs4923460	11	27656789	BDNF	No	All,M,W	All,M,W	G	T		88514	0.7861	0.0341	0.0061	2.09e-08		61131	0.7893	0.0367	0.0073	5.36e-07		149126	0.7879	0.0346	0.0049	1.04e-12		26613	0.7863	0.0403	0.0115	0.0004355		21932	0.7805	0.0499	0.0121	3.8e-05		46302	0.7829	0.0451	0.0088	2.91e-07		1.14e-10	0.0355	0.0055
40	rs7103411	11	27700125	BDNF	No	All,M,W	All,M,W	T	C		89132.6	0.781	0.0413	0.0061	1.18e-11		61567.7	0.7831	0.0338	0.0073	3.32e-06		150181	0.7825	0.0379	0.0048	3.22e-15		26741.9	0.7801	0.0522	0.0115	5.76e-06		21944.9	0.7709	0.0483	0.012	5.71e-05		46249.8	0.7749	0.05	0.0087	1.06e-08		1.18e-15	0.044	0.0055
40	rs2030323	11	27728539	BDNF	No	All,M,W	All,M,W	C	A		89140.7	0.7812	0.0411	0.0061	1.66e-11		61497.7	0.7833	0.033	0.0073	5.9e-06		150119	0.7826	0.0375	0.0049	1.54e-14		26743.9	0.7803	0.0534	0.0116	3.81e-06		21946.9	0.7719	0.0474	0.012	8.31e-05		46253.9	0.7753	0.0506	0.0087	7.12e-09		9.45e-16	0.0443	0.0055
41	rs7124681	11	47529947	CUGBP1	No	All	All	A	C		88756.4	0.4007	0.019	0.0051	0.0001662		60975.6	0.4025	0.0263	0.0061	1.63e-05		149213	0.4018	0.0227	0.0041	2.03e-08		25778.9	0.399	0.0313	0.0097	0.001309		20464.9	0.3832	0.0241	0.0106	0.02327		43743.8	0.3915	0.0309	0.0076	4.5e-05		3.07e-07	0.0235	0.0046
41	rs3817334	11	47650993	MTCH2	No	All	All	T	C		89121	0.3999	0.0178	0.005	0.0003628		61539	0.4016	0.0276	0.006	4.7e-06		150141	0.4007	0.0224	0.0041	3.27e-08		26821	0.3981	0.0274	0.0095	0.00401		22044	0.3839	0.0259	0.0102	0.01138		46368	0.3911	0.0305	0.0073	3.29e-05		2.07e-06	0.0216	0.0045
42	rs7138803	12	50247468	FAIM2	No	All,W	All,W	A	G		88753.5	0.3712	0.0315	0.0052	1.21e-09		60980.8	0.3835	0.0225	0.0062	0.0002543		149215	0.3764	0.0278	0.0041	1.73e-11		25758.9	0.372	0.0361	0.01	0.0003207		20454.9	0.3853	0.0362	0.0106	0.0006705		43712.8	0.379	0.0369	0.0077	1.81e-06		6.04e-12	0.0325	0.0047
43	rs12429545	13	54102206	RP11-365K22.1,OLFM4	No	All		A	G		88754.8	0.1322	0.0288	0.0076	0.0001507		60902.9	0.1343	0.0221	0.009	0.0143		149139	0.1325	0.0266	0.006	9.94e-06		25386.9	0.1338	0.0409	0.0147	0.005361		20285.9	0.1582	0.0292	0.0149	0.04978		43544.9	0.146	0.0339	0.011	0.00206		4.3e-06	0.0319	0.0069
44	rs10132280	14	25928179	NOVA1	No	All		C	A		87501.5	0.6658	0.0222	0.0056	6.49e-05		60971.2	0.6768	0.022	0.0067	0.001053		147954	0.6701	0.0222	0.0044	5.98e-07		25765.7	0.6677	0.0129	0.0107	0.2273		20409.8	0.6962	0.0287	0.0119	0.01594		43676.5	0.6805	0.0174	0.0085	0.03961		7.48e-05	0.02	0.005
45	rs1569980	14	29684521	PRKD1	No	W		C	T		69958.8	0.7524	0.03	0.0066	4.77e-06		46145.9	0.7466	0.0024	0.0081	0.7611		115586	0.7503	0.0192	0.0053	0.0002916		19748	0.7524	0.0341	0.0129	0.008186		16353	0.7445	0.0078	0.0133	0.5569		33940.9	0.7484	0.0223	0.0098	0.02293		1.8e-08	0.0335	0.0059
45	rs12885454	14	29736838	PRKD1	No	All		C	A		87637	0.6469	0.0154	0.0053	0.0033		61322	0.647	0.021	0.0062	0.0007863		148440	0.6468	0.0178	0.0042	1.88e-05		26722	0.646	0.0315	0.01	0.00153		21898	0.6462	0.0212	0.0105	0.04268		46184	0.6455	0.0237	0.0076	0.00182		1.14e-05	0.0209	0.0048
46	rs17522122	14	33302882	AKAP6,NPAS3	Yes	All	All	T	G		81413.5	0.4664	0.0228	0.0053	1.73e-05		59604.8	0.467	0.0244	0.0062	9.05e-05		140499	0.4665	0.0233	0.0042	3.1e-08		25102.8	0.4695	0.009	0.0099	0.3633		21298.9	0.4694	0.023	0.0104	0.02729		43904.8	0.4702	0.0144	0.0076	0.0584		9.65e-05	0.0185	0.0048
47	rs7141420	14	79899454	NRXN3	No	All,W	All,W	T	C		87514	0.5325	0.0315	0.005	2.23e-10		60980	0.534	0.0164	0.0059	0.005852		147975	0.533	0.025	0.004	3.5e-10		25778	0.5287	0.0267	0.0095	0.00497		20469	0.5338	0.0238	0.0105	0.02292		43747	0.5315	0.0235	0.0074	0.001557		1.47e-11	0.0303	0.0045
48	rs8025790	15	68076399	MAP2K5	No	All,W	All,W	G	T		88591.6	0.7519	0.0362	0.0058	5.11e-10		61190.7	0.7718	0.0247	0.0072	0.0005487		149263	0.7608	0.0321	0.0047	8.93e-12		26674.9	0.7523	0.026	0.0109	0.01737		21865.9	0.7498	0.0139	0.0119	0.2417		46297.8	0.7515	0.0178	0.0085	0.03648		9.91e-11	0.0342	0.0053
48	rs7175517	15	68077630	MAP2K5	No	All,W	All,W	A	G		88589.6	0.7508	0.036	0.0058	6.18e-10		61187.7	0.7708	0.0259	0.0072	0.0002954		149258	0.7597	0.0325	0.0047	5.38e-12		26675.9	0.7515	0.0252	0.0109	0.02099		21863.9	0.749	0.0117	0.0119	0.3232		46296.8	0.7506	0.0163	0.0084	0.05266		1.42e-10	0.034	0.0053
49	rs7164727	15	73093991	ADPGK,BBS4	No	All	All	T	C		88692.6	0.6439	0.022	0.0053	2.7e-05		60929.9	0.6678	0.0184	0.0064	0.003944		149104	0.6537	0.0208	0.0042	7.89e-07		25756	0.6415	0.0132	0.0102	0.1952		20447	0.6559	0.0319	0.011	0.003569		43703.9	0.6513	0.0246	0.0079	0.001742		1.06e-05	0.0211	0.0048
50	rs2531995	16	4013467	ADCY9	No	All	All	T	C		69623	0.599	0.0282	0.006	2.92e-06		45793.5	0.59	0.0315	0.0075	2.43e-05		114898	0.5972	0.0297	0.0048	8.89e-10		18637.8	0.595	0.0171	0.012	0.1537		14905.9	0.5266	0.0323	0.0129	0.01238		31300.7	0.5626	0.0297	0.0094	0.001556		9.76e-07	0.0269	0.0055
51	rs12446632	16	19935389	GPRC5B	No	All	All	G	A		84033.6	0.8631	0.0309	0.0074	3.23e-05		60640.8	0.8657	0.0417	0.0089	3.02e-06		144155	0.8641	0.0355	0.006	2.52e-09		24211.9	0.8642	0.0301	0.0145	0.03852		20291.9	0.8736	0.0256	0.0164	0.1199		42201.8	0.8694	0.032	0.0116	0.005645		5.07e-06	0.031	0.0068
52	rs2650492	16	28333411	LOC388237	No	All	All	A	G		83365.9	0.2924	0.0258	0.006	1.53e-05		58294.9	0.2956	0.0215	0.0072	0.002966		141142	0.2944	0.0246	0.0048	2.86e-07		24064	0.2906	0.0121	0.0115	0.2933		19427	0.2777	0.0327	0.0126	0.009702		41054	0.2839	0.0255	0.0091	0.004932		2.6e-05	0.0231	0.0055
52	rs2008514	16	28825605	ATXN2L	No	All,M,W	All,M,W	A	G		89116.5	0.3836	0.0291	0.0051	9.87e-09		61563.7	0.3937	0.0346	0.0061	1.37e-08		150161	0.3886	0.0313	0.0041	1.22e-14		26826.9	0.3833	0.019	0.0097	0.04984		22035.9	0.3723	0.0325	0.0104	0.001895		46363.8	0.3779	0.0282	0.0075	0.0001785		3.52e-09	0.0273	0.0046
52	rs4788102	16	28873398	SH2B1	No	All,M,W	All,M,W	A	G		88203.5	0.3817	0.031	0.0051	1.02e-09		60590.7	0.3916	0.0324	0.0062	1.45e-07		148275	0.3865	0.0318	0.0041	8.33e-15		25621.8	0.3797	0.0163	0.0099	0.09768		20366.9	0.3662	0.0358	0.0109	0.001088		43745.7	0.3734	0.0282	0.0078	0.0002825		8.96e-10	0.0283	0.0046
53	rs9930333	16	53799977	FTO	No	All,M,W	All,M,W	G	T		81395.4	0.4327	0.074	0.0053	8.655e-44		58509.2	0.437	0.0756	0.0062	1.41e-34		140023	0.4345	0.0747	0.0042	4.781e-72		23684.4	0.4339	0.1102	0.0102	3.28e-27		18455.8	0.4343	0.0909	0.0111	2.21e-16		40185.3	0.4354	0.1035	0.0079	3.037e-39		1.546e-64	0.0819	0.0048
53	rs8050136	16	53816275	FTO	No	All,M,W	All,M,W	A	C		88735	0.4039	0.0616	0.005	6.37e-35		60953	0.4074	0.0792	0.0061	4.405e-39		149169	0.4055	0.069	0.004	4.183e-66		25773	0.4038	0.0952	0.0096	3.76e-23		20456	0.3904	0.0931	0.0106	2.15e-18		43730	0.3982	0.0964	0.0076	4.28e-37		7.529e-53	0.0699	0.0046
53	rs3751812	16	53818460	FTO	No	All,M,W	All,M,W	T	G		88292.4	0.3901	0.0682	0.0052	5.611e-40		60541.6	0.4035	0.0794	0.0061	2.32e-38		148315	0.396	0.0731	0.0041	1.765e-70		25491.8	0.3885	0.1088	0.0099	7.15e-28		20189.9	0.3867	0.0932	0.0107	4.18e-18		43182.7	0.3892	0.1039	0.0077	5.256e-41		3.843e-61	0.0776	0.0047
53	rs9941349	16	53825488	FTO	No	All,M,W	All,M,W	T	C		88710.7	0.4089	0.0675	0.0052	3.877e-39		60933.5	0.4218	0.0737	0.0061	4.663e-34		149125	0.4145	0.0703	0.0041	2.286e-67		25747.1	0.408	0.1049	0.0098	1.023e-26		20451.6	0.4155	0.0834	0.0106	3.75e-15		43697.6	0.4133	0.0973	0.0076	2.083e-37		2.927e-61	0.0764	0.0046
54	rs1808192	17	45794706	TBX21*	Yes	All	All	A	G		87485.7	0.3232	0.0222	0.0056	7.97e-05		58126.4	0.3336	0.0154	0.0068	0.02461		145093	0.3275	0.0187	0.0045	2.81e-05		26321.7	0.322	0.0225	0.0106	0.03327		20861.9	0.3421	0.0433	0.0114	0.0001543		44785.6	0.3319	0.0386	0.0082	2.65e-06		1.24e-05	0.0223	0.0051
55	rs571312	18	57839769	MC4R	No	All,M,W	All,M,W	A	C		87444.5	0.2472	0.0477	0.0058	2.07e-16		57812.7	0.2443	0.0636	0.0072	9.85e-19		144738	0.2455	0.0537	0.0047	9.09e-30		25388.9	0.2502	0.0629	0.0112	1.95e-08		19461.9	0.2878	0.0657	0.0121	5.85e-08		42351.8	0.2689	0.0603	0.0087	4.19e-12		1.22e-21	0.0504	0.0053
55	rs12969709	18	57859563	MC4R	No	All,M,W	All,M,W	A	C		88584.2	0.2598	0.0548	0.0057	4.87e-22		61166.6	0.2646	0.0624	0.0068	6.11e-20		149232	0.2612	0.0576	0.0045	7.97e-37		26656.9	0.262	0.0617	0.0108	9.34e-09		21858.9	0.2963	0.0493	0.0112	1.01e-05		46272.7	0.2795	0.0531	0.0082	9.24e-11		1.8e-27	0.056	0.0052
55	rs11663816	18	57876227	MC4R	No	All,M,W	All,M,W	C	T		89121.4	0.2636	0.0541	0.0057	1.79e-21		61557.7	0.2667	0.0626	0.0068	3.07e-20		150160	0.2646	0.0573	0.0045	3.97e-37		26813.9	0.266	0.0603	0.0107	1.92e-08		21958.9	0.297	0.0525	0.0111	2.39e-06		46273.8	0.282	0.0545	0.0081	1.83e-11		1.41e-26	0.0551	0.0052
56	rs757318	19	18820308	CRTC1	No	All	All	C	A		88707.4	0.4937	0.0223	0.0051	1.38e-05		60949.4	0.5024	0.0178	0.0061	0.003564		149138	0.4976	0.0211	0.0041	2.02e-07		25759.7	0.4978	0.0277	0.0098	0.004716		20455.8	0.4984	0.0088	0.0106	0.4054		43715.5	0.498	0.0208	0.0076	0.006255		4.73e-07	0.0235	0.0047
57	rs29943	19	34308210	KCTD15	No	All	All	C	T		88583.6	0.6736	0.0226	0.0053	2.33e-05		61177.2	0.6682	0.0253	0.0064	6.59e-05		149242	0.6718	0.0243	0.0042	9.82e-09		26667.6	0.6743	0.0207	0.0101	0.04044		21950.9	0.6583	0.0151	0.0105	0.1504		46375.5	0.6664	0.0178	0.0077	0.02053		3.05e-06	0.0228	0.0049
57	rs2546057	19	34320854	KCTD15	No	All	All	C	A		88443.8	0.4566	0.021	0.0051	3.85e-05		61059.4	0.4654	0.019	0.0061	0.001884		148984	0.4605	0.0209	0.0041	2.62e-07		26568.8	0.4549	0.0232	0.0096	0.01597		21888.8	0.4613	0.0321	0.0102	0.001724		46214.5	0.4587	0.0277	0.0074	0.0001764		3.7e-06	0.0214	0.0046
58	rs11672660	19	46180184	GIPR	No	All	All	C	T		83398.4	0.7936	0.0292	0.0067	1.23e-05		55370.2	0.789	0.0366	0.0082	7.64e-06		138250	0.7915	0.0321	0.0054	2.09e-09		24085.4	0.7912	0.0412	0.0126	0.001069		19374.8	0.7996	0.0058	0.0141	0.6793		40885.1	0.7942	0.0203	0.01	0.04242		2.91e-07	0.0312	0.0061
59	rs3810291	19	47569003	ZC3H4	No	All	All	A	G		86652.1	0.6311	0.0244	0.0057	1.61e-05		60818.3	0.6426	0.0233	0.0067	0.0005209		146951	0.6372	0.0245	0.0045	4.9e-08		25941	0.6257	0.0285	0.0108	0.008063		21757.5	0.6011	0.0177	0.0112	0.1138		45455.5	0.613	0.0254	0.0082	0.001983		2.04e-07	0.0267	0.0051
59	rs10408163	19	47597102	ZC3H4	No	All	All	C	T		88444.8	0.6636	0.0232	0.0054	1.95e-05		60669.9	0.6792	0.0163	0.0065	0.01239		148596	0.6711	0.0209	0.0043	1.33e-06		25442.9	0.657	0.034	0.0105	0.001154		20225	0.6311	0.0265	0.0111	0.01707		43168.9	0.6441	0.0323	0.008	5.97e-05		7.18e-08	0.0268	0.005
Chr: chromosome; Pos(hg19): position based on human assembly 19; All: all men and women; W: women only; M: men only; EAF: effect allele frequency; SE: standard error; Beta, SE or P adjPA: estimate adjusted for physical activity; Pint: p-value for interaction; Pjoint: p-value for the joint effect including both the main and interaction effects
a No SNPxPA interaction effects defined by interaction approach 1 or approach 2 were identified for BMI in the all ancestries analyses.
b SNP adjusted PA: SNPs selected for genome-wide significance (PadjPA<5x10-8) in the SNP adjusted for PA model. The strata where any SNPs were identify are indicated.
c SNP Joint 2df: SNPs selected for genome-wide significance (PadjPA<5x10-8) in the Joint model of the SNP main and SNP×PA interaction effects. The strata where any SNPs were identify are indicated.
*novel loci not in European only results
[truncated: 12 more columns]
