# Supplementary material for: Genome-wide physical activity interactions in adiposity ― A meta-analysis of 200,452 adults
Source: PLoS Genet. 2017 Apr 27;13(4):e1006528. doi: 10.1371/journal.pgen.1006528 (PMC5407576; doi:10.1371/journal.pgen.1006528)
Supplement: S9 Table — (XLSX) [file pgen.1006528.s014.xlsx]

## Sheet: TS9. WC_EURonly
Supplementary Table 9 - All SNPs that met significance for Waist circumference adjusted for BMI in the European only analyses for at least one of the approaches tested: interaction, adjusted for physical activity, or jointly accounting for the main and interaction effects.a
											ACTIVE																		INACTIVE																		Main and Interaction Effects
											WOMEN						MEN						COMBINED						WOMEN						MEN						COMBINED						WOMEN (Nmax = 95811)
Locus	SNP	Chr	Pos(hg19)	Nearest Gene	Novel (Yes/No)	SNP adjusted for Pab	SNP Joint 2dfc	Waist-increasing allele	Waist-increasing allele		N	EAF	Beta	SE	P		N	EAF	Beta	SE	P		N	EAF	Beta	SE	P		N	EAF	Beta	SE	P		N	EAF	Beta	SE	P		N	EAF	Beta	SE	P		PadjPA	BetaadjPA	SEadjPA
1	rs9435732	1	17308158	MFAP2	No	All,M	All,M	C	T		73091.6	0.7351	0.0276	0.0062	7.57e-06		55488.4	0.7266	0.0431	0.0069	4.46e-10		128580	0.7313	0.0336	0.0048	2.27e-12		22608.6	0.7382	0.0235	0.0113	0.03689		16569.8	0.73	0.0323	0.0133	0.01534		39241.4	0.7347	0.0273	0.0087	0.001634		1.1e-05	0.0242	0.0055
2	rs7513580	1	118849909	SPAG17	No	All,M	All,M	G	A		71573.7	0.6953	0.0259	0.0062	2.9e-05		52103.2	0.696	0.0475	0.0071	2.37e-11		123677	0.6957	0.0341	0.0049	2.96e-12		22135.6	0.6976	0.0245	0.0113	0.02986		15471.8	0.6951	0.019	0.0136	0.1617		37670.3	0.6962	0.0215	0.0087	0.01349		1.12e-06	0.0269	0.0055
2	rs7536458	1	118864602	SPAG17	No	All,M	All,M	T	G		72719.9	0.7432	0.0222	0.0062	0.0003669		54932.9	0.7423	0.0446	0.0071	3.21e-10		127653	0.7428	0.0312	0.0049	1.93e-10		21594	0.742	0.0439	0.0115	0.0001415		15056	0.7405	0.0311	0.0142	0.02877		36711.9	0.741	0.0381	0.009	2.28e-05		5.68e-07	0.0279	0.0056
3	rs984222	1	119503843	TBX15	No	All,M,W	All,M,W	G	C		72555.4	0.6189	0.0395	0.0056	1.59e-12		55109.6	0.6272	0.0436	0.0064	1.03e-11		127665	0.6225	0.0413	0.0044	7.65e-21		22459.9	0.618	0.0345	0.0101	0.0006373		16473.9	0.6255	0.0319	0.0121	0.00825		38996.7	0.6211	0.0324	0.0078	3.31e-05		7.88e-15	0.0384	0.0049
3	rs10923712	1	119505434	TBX15	No	All,M,W	All,M,W	A	G		73093.4	0.6191	0.039	0.0056	2.5e-12		55482.6	0.6277	0.0445	0.0064	2.88e-12		128576	0.6229	0.0414	0.0044	3.77e-21		22618.9	0.6186	0.0292	0.0101	0.003864		16565.9	0.6254	0.0327	0.0121	0.006735		39247.7	0.6214	0.0295	0.0078	0.0001493		7.23e-14	0.0369	0.0049
4	rs11205303	1	149906413	MTMR11	No	All,W	All	C	T		72729.1	0.3873	0.0314	0.0061	2.21e-07		55124	0.38	0.0328	0.007	3.25e-06		127853	0.3839	0.0312	0.0048	1.04e-10		22223.4	0.3944	0.0252	0.011	0.0218		16232.8	0.3841	0.0265	0.0133	0.04593		38519.2	0.39	0.0254	0.0085	0.00275		7.84e-09	0.031	0.0054
5	rs1894633	1	172331059	DNM3	No	All,W	All,W	G	A		72696.8	0.3378	0.0327	0.0058	1.95e-08		54910.5	0.3399	0.0193	0.0065	0.003087		127607	0.3388	0.0274	0.0046	2.41e-09		21579.7	0.3376	0.0354	0.0108	0.00102		15065.8	0.3438	0.0126	0.0131	0.3334		36707.5	0.3401	0.0258	0.0084	0.002043		1.53e-10	0.0332	0.0052
6	rs1926872	1	184018475	GLT25D2	No	All,W	All	C	T		52167.8	0.3503	0.032	0.0068	2.23e-06		32487.9	0.3547	0.0202	0.0086	0.019		84655.7	0.3523	0.0273	0.0055	8.32e-07		15274	0.3563	0.0421	0.0126	0.0008525		9053.94	0.3535	0.0395	0.0169	0.01945		24390.9	0.3555	0.0419	0.0102	3.98e-05		7.46e-09	0.0352	0.0061
6	rs2274432	1	184020945	C1orf19	No	All,W	All,W	A	G		71849.8	0.3538	0.0258	0.0057	7.02e-06		54063.9	0.3607	0.018	0.0066	0.006317		125914	0.3569	0.0223	0.0045	9.24e-07		20798	0.3563	0.0411	0.0108	0.0001437		14359	0.3571	0.0565	0.0134	2.53e-05		35219.9	0.3568	0.0478	0.0085	1.73e-08		2.26e-08	0.0288	0.0052
6	rs1046934	1	184023529	C1orf19	No	All,W	All,W	C	A		72465.7	0.3541	0.0271	0.0057	1.98e-06		54709.3	0.361	0.0176	0.0066	0.007125		127175	0.3573	0.0229	0.0045	3.74e-07		21398.7	0.3564	0.039	0.0107	0.0002621		14942.8	0.3576	0.0538	0.0131	4.13e-05		36404.6	0.3571	0.0456	0.0084	4.92e-08		8.85e-09	0.0294	0.0051
7	rs6684205	1	218609702	TGFB2,LYPLAL1	No	All,M	All,M	G	A		71515.2	0.2864	0.0241	0.006	6.49e-05		53857.4	0.2905	0.0465	0.0068	1.05e-11		125373	0.2882	0.0334	0.0048	2.42e-12		20847.9	0.2858	0.0119	0.0113	0.2908		14385.9	0.2908	0.0165	0.0137	0.2299		35296.7	0.2879	0.0132	0.0088	0.1325		0.0001503	0.0204	0.0054
7	rs10429950	1	218624533	TGFB2,LYPLAL1	No	All,M	All,M	C	T		72658.2	0.2767	0.0264	0.0061	1.57e-05		54901.4	0.2818	0.045	0.0068	4.83e-11		127560	0.2791	0.0343	0.0048	8.34e-13		21605.8	0.2765	0.0158	0.0113	0.1596		15059.9	0.2807	0.0143	0.0136	0.2908		36728.7	0.2782	0.0145	0.0087	0.09486		2.26e-05	0.0229	0.0054
8	rs12991495	2	25486770	DNMT3A	No	All	All	T	C		69518	0.6903	0.0278	0.0063	1.12e-05		52900	0.6943	0.0318	0.007	6.36e-06		122418	0.692	0.0293	0.0049	2.63e-09		21673.5	0.69	0.0214	0.0114	0.05948		15892.7	0.6925	0.0333	0.0134	0.01287		37629.1	0.6912	0.0265	0.0087	0.002389		8.59e-06	0.0251	0.0056
9	rs6715793	2	33379263	LTBP1	No		All	T	C		69476.5	0.5098	0.0192	0.0056	0.0006597		52672.7	0.511	0.028	0.0063	9.99e-06		122149	0.5104	0.023	0.0044	1.52e-07		20865.8	0.5082	0.0175	0.0103	0.08821		14564.9	0.5108	0.0328	0.0127	0.009436		35491.8	0.5093	0.0238	0.008	0.003099		0.0003877	0.0177	0.005
10	rs3791679	2	56096892	EFEMP1	No	All,M	All,M	A	G		69514.6	0.76	0.0266	0.0065	4.36e-05		52720.7	0.7612	0.05	0.0074	1.45e-11		122235	0.7605	0.0364	0.0051	1.21e-12		20894.9	0.7616	0.017	0.012	0.1545		14582.9	0.7612	0.0604	0.0146	3.38e-05		35540.8	0.7614	0.0338	0.0093	0.0002777		4.15e-05	0.0236	0.0058
10	rs3791675	2	56111309	EFEMP1	No	All,M	All,M	C	T		69880.8	0.7556	0.0258	0.0065	6.57e-05		53277.9	0.7553	0.0492	0.0073	1.5e-11		123159	0.7555	0.0356	0.005	1.67e-12		21894.9	0.7574	0.0194	0.0116	0.09401		16072	0.7559	0.0567	0.0137	3.45e-05		38029.9	0.7568	0.0344	0.0089	0.000107		3.04e-05	0.0238	0.0057
11	rs10195252	2	165513091	GRB14,COBLL1	No	W	W	T	C		67954.8	0.5927	0.0398	0.0057	2.53e-12		49318.9	0.5936	-0.0132	0.0067	0.04708		117274	0.5932	0.0175	0.0045	0.0001203		20415.9	0.5875	0.0265	0.0105	0.01204		13465	0.5931	-0.0302	0.0133	0.02302		33942.9	0.5898	0.0063	0.0083	0.4491		1.71e-13	0.0378	0.0051
12	rs3116162	2	232860077	NPPC	No	All	All	A	G		58850.8	0.9131	0.0341	0.0109	0.001828		39602.9	0.9135	0.0576	0.0133	1.42e-05		98453.7	0.9133	0.0434	0.0088	9.11e-07		16376	0.9102	0.0471	0.0202	0.01956		10103	0.9126	0.0781	0.0264	0.003123		26532.9	0.9112	0.0588	0.0162	0.0002746		0.00023	0.0361	0.0098
12	rs6437061	2	233185052	DIS3L2	No	M	M	A	C		69169.6	0.595	0.0053	0.0057	0.3535		52379.3	0.6002	0.0342	0.0066	2.08e-07		121549	0.5973	0.0174	0.0045	0.0001118		20648.6	0.5915	0.0006	0.0106	0.9526		14422.9	0.599	0.0491	0.013	0.000167		35134.4	0.5947	0.0194	0.0083	0.01872		0.4322	0.004	0.0051
12	rs13083798	3	52649748	DIS3L2	No	All,W	All,W	A	G		73081.5	0.4909	0.0335	0.0054	5.37e-10		55484.7	0.49	0.0147	0.0061	0.0165		128566	0.4905	0.0252	0.0042	2.64e-09		22605.8	0.4917	0.0266	0.0099	0.00692		16568.9	0.4955	0.0091	0.0117	0.4377		39237.7	0.4934	0.0197	0.0076	0.009406		1.68e-11	0.0325	0.0048
13	rs7638389	3	64729892	PBRM1	No	W	W	A	G		72697.4	0.7478	0.0422	0.0063	2.61e-11		54895.7	0.7492	-0.0159	0.0072	0.02623		127593	0.7481	0.0172	0.005	0.0005332		21579.8	0.7493	0.035	0.0117	0.002865		15056.9	0.7496	-0.0037	0.0143	0.7976		36699.7	0.7495	0.0192	0.0091	0.03597		5.94e-13	0.0407	0.0056
14	rs12330322	3	72455355	ADAMTS9	No	All		C	T		72729.7	0.7816	0.0239	0.0066	0.0002893		54948.8	0.7829	0.0319	0.0075	2.26e-05		127678	0.7823	0.0267	0.0052	2.57e-07		21615.9	0.7802	0.0078	0.0122	0.522		15080.9	0.7849	0.0515	0.0151	0.0006373		36759.9	0.7821	0.0252	0.0095	0.008238		0.0003543	0.021	0.0059
15	rs6549455	3	72457221	RYBP	No	All	All	G	A		61788.8	0.6569	0.0239	0.0063	0.000142		41572.9	0.6579	0.038	0.0075	4.66e-07		103362	0.6578	0.0289	0.005	9.12e-09		17382.9	0.6536	0.0055	0.0118	0.6391		11132	0.6565	0.0269	0.015	0.07357		28577.9	0.6548	0.0134	0.0093	0.1486		0.000309	0.0204	0.0057
15	rs6766897	3	134191303	RYBP	No	All	All	A	C		73088.6	0.6801	0.0257	0.0058	1e-05		55493.8	0.684	0.0277	0.0066	2.93e-05		128582	0.6818	0.0268	0.0046	4.4e-09		22610.9	0.6781	0.001	0.0106	0.9222		16562.9	0.6856	0.0217	0.0125	0.08361		39236.8	0.6814	0.0092	0.0081	0.2594		8.35e-05	0.0204	0.0052
16	rs6772896	3	134203347	AMOTL2	No	All	All	T	C		73093.5	0.6785	0.0252	0.0058	1.48e-05		55487.7	0.6813	0.027	0.0066	4.23e-05		128581	0.6798	0.0261	0.0046	1.03e-08		22612.9	0.6771	0.0091	0.0106	0.3912		16561.9	0.6829	0.0166	0.0125	0.1817		39237.8	0.6798	0.0118	0.0081	0.1444		2.43e-05	0.0217	0.0052
16	rs7632381	3	141106063	ANAPC13,CEP63	No	All,M	All,M	C	T		73075.9	0.4378	0.0108	0.0055	0.04812		55471	0.4396	0.0367	0.0062	3.15e-09		128547	0.4385	0.0214	0.0043	6.53e-07		22608	0.4404	0.0206	0.0099	0.03761		16556	0.4453	0.0486	0.0118	3.76e-05		39226.9	0.4424	0.0321	0.0076	2.41e-05		0.01149	0.0122	0.0048
17	rs2871960	3	141121814	ZBTB38	No	All,M	All,M	C	A		71703	0.4413	0.0129	0.0056	0.02034		54259.4	0.4409	0.0357	0.0063	1.36e-08		125962	0.4412	0.0221	0.0043	3.24e-07		21870.8	0.4441	0.0197	0.0101	0.05164		15926.9	0.4462	0.0511	0.0121	2.22e-05		37860.6	0.445	0.0326	0.0078	3.31e-05		0.007109	0.0133	0.0049
17	rs1344672	3	141125705	ZBTB38	No	All,M	All,M	G	C		73001.8	0.4371	0.0133	0.0055	0.01606		55385.9	0.4371	0.0359	0.0062	8.05e-09		128388	0.4372	0.0226	0.0044	2.21e-07		22549	0.4394	0.0179	0.01	0.07466		16521	0.4432	0.0509	0.0118	1.72e-05		39132.9	0.441	0.0315	0.0077	4.56e-05		0.006494	0.0133	0.0049
17	rs17451107	3	156797609	ZBTB38	No	All,W	All,W	T	C		73075.1	0.6075	0.0379	0.0058	5.6e-11		55475.2	0.6128	0.024	0.0066	0.0002588		128550	0.6097	0.0319	0.0046	2.76e-12		22593.5	0.6054	0.0338	0.0105	0.001232		16556.8	0.6137	0.0136	0.0125	0.2749		39213.3	0.609	0.0258	0.008	0.00134		7.56e-13	0.0368	0.0051
18	rs1482852	3	156798294	LEKR1	No	All,W	All,W	A	G		73005.3	0.5919	0.0362	0.0057	1.88e-10		55420.7	0.5982	0.0249	0.0064	0.0001094		128426	0.5944	0.0312	0.0044	1.93e-12		22567.8	0.5894	0.0301	0.0103	0.003436		16526.9	0.5979	0.0125	0.0122	0.3046		39157.7	0.5931	0.0231	0.0079	0.003385		4.89e-12	0.0348	0.005
19	rs12493901	3	171922055	FNDC3B	No	All	All	G	A		72669.6	0.5111	0.0197	0.0055	0.0003405		54882.3	0.5135	0.0347	0.0062	2.52e-08		127552	0.512	0.0261	0.0043	1.68e-09		21576.6	0.5151	0.0279	0.0102	0.006454		15041.9	0.5185	0.0117	0.0124	0.3463		36680.5	0.5166	0.0209	0.008	0.008647		1.88e-05	0.021	0.0049
20	rs16848284	4	73476901	ADAMTS3	No	All	All	C	T		73092.4	0.4456	0.0213	0.0054	9.48e-05		55506.5	0.4463	0.0221	0.0062	0.0003684		128599	0.4458	0.0214	0.0043	6.57e-07		22609.9	0.4471	0.0249	0.0099	0.01163		16572.9	0.4444	0.0206	0.0118	0.07995		39245.8	0.4459	0.023	0.0076	0.002517		8.64e-06	0.0215	0.0048
21	rs710841	4	82149831	PRKG2	No	All	All	T	C		72677.5	0.2525	0.022	0.0063	0.0004608		54877.6	0.2511	0.0233	0.0071	0.001089		127555	0.2519	0.0228	0.0049	3.9e-06		21595.9	0.2543	0.0399	0.0116	0.0005969		15066.9	0.2543	0.0364	0.0142	0.01038		36724.8	0.2544	0.0389	0.0091	1.76e-05		3.87e-06	0.0257	0.0056
22	rs1812175	4	145574844	HHIP	No	All,M	All,M	G	A		72729.6	0.8341	0.0144	0.0073	0.04883		54949.8	0.8325	0.054	0.0083	8.35e-11		127679	0.8336	0.0316	0.0058	4.43e-08		21575	0.836	0.0322	0.0137	0.01864		15042	0.8326	0.0334	0.0166	0.04395		36679.9	0.8346	0.0325	0.0106	0.002125		0.002181	0.0199	0.0065
23	rs2062708	5	32753672	NPR3	No	All		C	T		72530.8	0.1631	0.0338	0.0074	5.27e-06		55086.8	0.1595	0.0256	0.0085	0.002685		127617	0.1617	0.03	0.0058	2.88e-07		22254.9	0.1651	0.0257	0.0133	0.05406		16417	0.1622	0.0288	0.0162	0.0747		38817.9	0.1639	0.0259	0.0103	0.01214		1.17e-06	0.0321	0.0066
24	rs2637030	5	52976825	NDUFS4,ARL15	No	All		G	A		72727.5	0.3741	0.0201	0.0056	0.0003237		54944.5	0.3754	0.0231	0.0063	0.0002686		127672	0.3746	0.0214	0.0044	1.1e-06		21615.9	0.3764	0.0228	0.0104	0.0284		15082.9	0.379	0.0222	0.0127	0.07897		36761.7	0.3775	0.0237	0.0081	0.003397		3.03e-05	0.021	0.005
25	rs3843467	5	55856375	MAP3K1	No	All,W	All,W	T	G		72728.2	0.1968	0.0419	0.0069	1.38e-09		54942.5	0.1912	0.0122	0.0079	0.1218		127671	0.1943	0.0296	0.0055	5.73e-08		21614.8	0.1946	0.0535	0.0129	3.37e-05		15038.9	0.1936	-0.0002	0.0156	0.9917		36716.6	0.194	0.032	0.01	0.001432		3.29e-12	0.0431	0.0062
25	rs3936510	5	55860866	MAP3K1	No	All,W	All,W	T	G		72618.4	0.1894	0.0432	0.0071	1.23e-09		55061.8	0.1834	0.0099	0.0081	0.2249		127680	0.1867	0.0293	0.0056	1.52e-07		22369.8	0.187	0.0576	0.0131	1.07e-05		16289.9	0.186	-0.0011	0.0154	0.9444		38722.8	0.1865	0.033	0.01	0.0009983		1.54e-12	0.045	0.0064
26	rs6892330	5	88746405	MEF2C	No	All		T	C		72812.7	0.3563	0.0257	0.0058	7.99e-06		55223.9	0.3616	0.0223	0.0066	0.0006722		128037	0.3585	0.0241	0.0045	9.17e-08		22374	0.3542	0.0096	0.0104	0.3571		16406.9	0.3589	0.0236	0.0124	0.05695		38843.9	0.3562	0.0159	0.008	0.04747		2.34e-05	0.0218	0.0052
27	rs4868126	5	171283469	C5orf50	No	All	All	G	T		72472.3	0.6071	0.031	0.0058	7.53e-08		54708.2	0.6098	0.0214	0.0066	0.001252		127180	0.6084	0.0262	0.0045	5.58e-09		21397.6	0.6073	0.0139	0.0107	0.1941		14944.8	0.6031	0.0185	0.0131	0.1575		36405.4	0.6056	0.0166	0.0083	0.04532		4.4e-07	0.0261	0.0052
28	rs6556301	5	176527577	FGFR4	No	All,M	All,M	T	G		71262.8	0.3565	0.0337	0.006	2.29e-08		53622.4	0.3596	0.0379	0.0069	4.57e-08		124885	0.3576	0.0354	0.0047	7.27e-14		20502.6	0.3588	0.0144	0.0113	0.2033		14238.8	0.3612	0.0425	0.0139	0.002251		34803.4	0.3598	0.0256	0.0088	0.003655		9.91e-08	0.029	0.0054
28	rs3088050	5	176726635	RAB24	No	All,M	All,M	A	G		72706.3	0.2146	0.0284	0.0066	1.44e-05		54907.7	0.2145	0.0389	0.0075	2.03e-07		127614	0.2143	0.0327	0.0052	2.7e-10		21455.8	0.2143	0.0098	0.0123	0.4241		15032.9	0.214	0.0653	0.015	1.36e-05		36634.7	0.2142	0.0334	0.0096	0.0004715		5.15e-05	0.024	0.0059
29	rs806794	6	26200677	HIST1H2BF	No	All,M	All	A	G		72818.8	0.703	0.0252	0.006	2.86e-05		55243.9	0.6931	0.0374	0.0068	4.02e-08		128063	0.6986	0.0297	0.0047	3.09e-10		22390.9	0.7074	0.0298	0.011	0.006621		16416	0.6959	0.0234	0.0128	0.06798		38869.9	0.7025	0.0266	0.0084	0.001563		7.71e-07	0.0263	0.0053
30	rs615672	6	32574171	HLA-DRB1	No	All		G	C		59727.9	0.6554	0.0214	0.0063	0.0007404		40584.9	0.6503	0.028	0.0076	0.0002384		100313	0.6531	0.0244	0.0051	1.46e-06		17028	0.6599	0.0293	0.012	0.0143		10960	0.6519	0.0219	0.015	0.1446		28051	0.6567	0.0271	0.0094	0.003787		3.82e-05	0.0235	0.0057
31	rs2780226	6	34199092	CYCSL1,HMGA1	No	All,W	All,W	C	T		71793.8	0.0827	0.0558	0.0103	5.92e-08		55500.9	0.0803	0.0451	0.012	0.0001678		127295	0.0816	0.0504	0.0082	7.77e-10		21176.9	0.0835	0.0761	0.0189	5.87e-05		15816	0.0817	0.0278	0.0229	0.2238		37114.9	0.0826	0.0555	0.0146	0.0001493		1.49e-11	0.0618	0.0092
32	rs998584	6	43757896	VEGFA	No	All,W	All,W	A	C		71854	0.4858	0.054	0.006	3.77e-19		54375.4	0.4864	0.0009	0.0066	0.8905		126230	0.486	0.03	0.0047	1.08e-10		22068.1	0.4834	0.0628	0.0111	1.78e-08		16166.6	0.4881	0.0129	0.0126	0.3041		38297.7	0.4855	0.0401	0.0083	1.48e-06		8.28e-24	0.0542	0.0054
32	rs1358980	6	43764551	VEGFA	No	All,W	All,W	T	C		72545.3	0.4734	0.0501	0.006	4.24e-17		54681.5	0.4762	0.0062	0.0065	0.3416		127227	0.4743	0.0305	0.0046	3.23e-11		21454.7	0.4711	0.0699	0.0112	3.62e-10		14954.9	0.4798	0.0122	0.013	0.3496		36472.6	0.4747	0.0451	0.0085	1.14e-07		2.78e-23	0.053	0.0053
33	rs13192994	6	76239262	FILIP1	No	All	All	C	A		61021.7	0.1447	0.0305	0.0087	0.0004788		40951.7	0.145	0.0463	0.0104	9.42e-06		101974	0.1449	0.0368	0.007	1.4e-07		17095.9	0.1449	0.0363	0.0164	0.02721		10895	0.1461	0.0429	0.021	0.04138		28136.9	0.1453	0.0408	0.013	0.001688		9.18e-05	0.0307	0.0078
34	rs11156429	6	105364421	HACE1	No	All,M	All,M	T	G		72802.6	0.4562	0.0195	0.0054	0.0003431		55218.8	0.4576	0.0388	0.0062	3.96e-10		128021	0.4566	0.0275	0.0043	1.29e-10		22370.8	0.4561	0.0385	0.01	0.0001133		16418.9	0.4587	0.0383	0.0118	0.0012		38852.8	0.4571	0.0387	0.0076	4.15e-07		2.1e-06	0.0232	0.0049
34	rs7759938	6	105378954	HACE1	No	All,M	All,M	C	T		73100.6	0.3206	0.016	0.0058	0.005784		55505.7	0.3219	0.044	0.0066	2.43e-11		128606	0.3209	0.0281	0.0045	6.13e-10		22617.9	0.3205	0.0328	0.0106	0.001969		16575.9	0.324	0.0483	0.0125	0.0001108		39256.9	0.3219	0.0392	0.0081	1.33e-06		0.0002274	0.0192	0.0052
34	rs395962	6	105397418	RP3-439I14.1	No	All,M	All,M	T	G		73099.3	0.3236	0.0166	0.0058	0.004079		55488.5	0.3246	0.0438	0.0066	2.27e-11		128588	0.3238	0.0283	0.0045	4.09e-10		22605.8	0.3228	0.0321	0.0105	0.00222		16568.9	0.326	0.0478	0.0124	0.0001122		39237.7	0.3241	0.0387	0.0081	1.57e-06		0.0001544	0.0195	0.0052
35	rs1936797	6	127432657	RSPO3	No	W	W	G	A		72719.9	0.2896	0.0407	0.0059	7.42e-12		54938	0.2882	0.0004	0.0067	0.9524		127658	0.2889	0.0235	0.0046	4.12e-07		21613	0.2938	0.0109	0.0112	0.3275		15080	0.2923	0.0004	0.0135	0.9733		36756	0.2932	0.0063	0.0086	0.4651		5.98e-11	0.0347	0.0053
35	rs1555091	6	127436645	RSPO3	No	W	W	A	G		72052.4	0.2626	0.0404	0.0062	5.99e-11		54442.6	0.2607	0.0031	0.0071	0.6608		126495	0.2617	0.0244	0.0048	4.63e-07		21406.9	0.2663	0.0201	0.0115	0.08164		14934.9	0.2634	0.0058	0.014	0.6785		36404.8	0.2651	0.0138	0.009	0.1228		2.61e-11	0.0367	0.0055
35	rs1936807	6	127448249	RSPO3	No	All,W	All,W	G	C		69281.2	0.5117	0.0371	0.0056	3.29e-11		52834.3	0.5089	0.0151	0.0063	0.0163		122116	0.5103	0.0274	0.0043	2.22e-10		21694.8	0.5167	0.0189	0.0102	0.06215		15953.9	0.5163	-0.0087	0.0119	0.464		37711.6	0.5165	0.0073	0.0078	0.3494		1.43e-10	0.0317	0.0049
35	rs2503111	6	127468188	RSPO3	No	All,W	All,W	A	G		62923.3	0.5462	0.0342	0.0058	3.92e-09		46020.5	0.5429	0.0164	0.0067	0.0144		108944	0.5446	0.0267	0.0046	5.65e-09		20343.8	0.5503	0.0267	0.0104	0.01026		14390.9	0.5501	0.0136	0.0126	0.2788		34797.7	0.5502	0.0218	0.0081	0.006936		2.14e-10	0.0327	0.0052
36	rs4896582	6	142703877	GPR126	No	All,M	All,M	G	A		73092	0.6946	0.0239	0.0059	5.08e-05		55486.4	0.6982	0.0299	0.0067	9.05e-06		128578	0.6961	0.0261	0.0046	1.75e-08		22610.7	0.6995	0.0347	0.0108	0.001297		16567.9	0.6964	0.0511	0.0126	5.36e-05		39241.6	0.6982	0.0416	0.0082	4.11e-07		1.53e-06	0.0252	0.0052
37	rs798489	7	2801803	GNA12	No	,M,		C	T		72999.4	0.712	0.014	0.0061	0.02117		55423.6	0.7093	0.0318	0.0068	3.4e-06		128423	0.7105	0.0223	0.0047	2.6e-06		22561.8	0.7177	0.0074	0.0111	0.5032		16524.9	0.7166	0.0382	0.013	0.003197		39149.7	0.7173	0.0203	0.0085	0.01651		0.02569	0.012	0.0054
38	rs10231365	7	20431585	ITGB8	No	All	All	T	C		62043.4	0.5032	0.0233	0.0059	7.59e-05		41809.5	0.5018	0.0235	0.007	0.0008454		103853	0.5025	0.0233	0.0047	6.79e-07		17593.9	0.5064	0.0211	0.011	0.05607		11269.9	0.5008	0.0405	0.0139	0.003431		28926.7	0.5043	0.0284	0.0086	0.0009918		2.08e-05	0.0223	0.0052
39	rs4141278	7	25857525	UBA52P1	No	All,W	All,W	C	T		72530.4	0.1945	0.0402	0.0069	6.24e-09		55107.6	0.2024	0.0324	0.0077	2.85e-05		127638	0.198	0.0368	0.0054	9.72e-12		22451.8	0.1912	0.0492	0.0126	9.02e-05		16467.9	0.1964	0.0339	0.0149	0.02287		38982.8	0.1933	0.0428	0.0096	8.82e-06		1.63e-11	0.0417	0.0062
39	rs7798431	7	25860812	UBA52P1	No	All,W	All,W	A	G		72185.5	0.2481	0.0352	0.0062	1.76e-08		54564.6	0.2534	0.0241	0.0071	0.0006759		126750	0.2505	0.0302	0.0049	8.06e-10		21455.8	0.2479	0.0464	0.0116	6.74e-05		14987.9	0.2507	0.0248	0.0141	0.07736		36506.8	0.249	0.0378	0.009	2.79e-05		1.5e-11	0.0381	0.0056
39	rs1055144	7	25871109	UBA52P1	No	All,W	All,W	T	C		72705	0.1948	0.0386	0.0069	1.88e-08		54936	0.2027	0.0337	0.0077	1.34e-05		127641	0.1983	0.0364	0.0054	1.07e-11		21613	0.1925	0.0538	0.0128	2.51e-05		15079	0.1982	0.0395	0.0154	0.01052		36755	0.1948	0.0477	0.0099	1.31e-06		1.85e-11	0.0413	0.0061
40	rs7801581	7	27223771	HOXA11	No	All		T	C		72812.1	0.245	0.0291	0.0066	1.09e-05		55236.5	0.2441	0.0244	0.0075	0.001081		128049	0.2445	0.0268	0.0052	2.73e-07		22386.8	0.2425	0.0031	0.0121	0.7991		16412.9	0.2475	0.0397	0.014	0.004497		38862.6	0.2447	0.0192	0.0092	0.03622		0.0001055	0.0229	0.0059
41	rs1708299	7	28189946	JAZF1	No	All,M	All	A	G		73066.5	0.2987	0.0263	0.0059	7.76e-06		55468.6	0.3007	0.036	0.0067	6.49e-08		128535	0.2994	0.0304	0.0046	5.75e-11		22601.9	0.3012	0.0297	0.0107	0.005471		16559.9	0.304	0.026	0.0126	0.03948		39224.8	0.3024	0.0281	0.0082	0.0006421		2.7e-07	0.027	0.0052
41	rs481806	7	28207300	JAZF1	No	All,M	All,M	G	T		72521.8	0.2958	0.0238	0.006	6.89e-05		55086.5	0.2974	0.0384	0.0068	1.4e-08		127608	0.2964	0.03	0.0047	2.09e-10		22431.7	0.2983	0.0288	0.0109	0.007934		16461.8	0.3003	0.027	0.0128	0.03392		38956.5	0.2993	0.0282	0.0083	0.0006983		3.24e-06	0.0248	0.0053
42	rs1465370	7	130013638	CPA5	No	W		G	T		61694.6	0.6777	0.0312	0.0064	1.05e-06		41265.8	0.6752	-0.0082	0.0077	0.2858		102960	0.6767	0.0154	0.0051	0.002612		16598.9	0.6809	0.0351	0.0123	0.00433		9784.94	0.6775	-0.003	0.0165	0.8546		26444.9	0.6797	0.0219	0.0099	0.02748		3.3e-08	0.0318	0.0058
43	rs7830933	8	23603324	NKX2-6	No	W	W	A	G		73101.8	0.761	0.0339	0.0064	1.17e-07		55492.9	0.7643	0.0037	0.0073	0.6149		128595	0.7625	0.0205	0.005	4.99e-05		22616	0.7634	0.0284	0.0115	0.01382		16568	0.7637	0.0069	0.0139	0.6222		39246.9	0.7635	0.0192	0.0089	0.03172		4.28e-09	0.0333	0.0057
44	rs10990303	9	98410405	PTCH1	No	All,M	All	T	C		72693.6	0.2236	0.023	0.0067	0.0005618		54882.5	0.2243	0.0403	0.0076	1.1e-07		127576	0.2238	0.0304	0.0052	6.06e-09		21506.7	0.2253	0.0267	0.0122	0.02894		14992.9	0.2219	0.032	0.0152	0.03522		36562.5	0.2238	0.0281	0.0096	0.00347		4.06e-05	0.0243	0.0059
45	rs7032974	9	108918627	LOC100129319	Yes	M	M	T	C		62064.8	0.72	0.0108	0.0065	0.09879		41833.8	0.7163	0.0459	0.0079	5.44e-09		103899	0.7183	0.0241	0.0053	4.93e-06		17606.9	0.718	0.0228	0.0124	0.06643		11272	0.7109	0.0204	0.0155	0.1887		28941.9	0.7151	0.0205	0.0097	0.03558		0.029	0.0129	0.0059
45	rs7020666	9	108925446	LOC100129319	Yes	M	M	C	T		62064.7	0.7091	0.0133	0.0064	0.03943		41833.8	0.7057	0.0446	0.0078	8.95e-09		103898	0.7075	0.0251	0.0052	1.3e-06		17607.9	0.7077	0.0252	0.0122	0.03924		11273	0.6999	0.0235	0.0153	0.1235		28943.9	0.7045	0.0231	0.0096	0.01658		0.00758	0.0155	0.0058
45	rs7874161	9	109639062	ZNF462	Yes	M		T	C		62040.6	0.3533	-0.0001	0.0061	0.9959		41795.7	0.3462	0.0325	0.0074	1.28e-05		103836	0.3504	0.0122	0.005	0.01377		17586.9	0.3543	0.0186	0.0116	0.1071		11249.9	0.3473	0.055	0.0148	0.0001952		28899.9	0.3516	0.0317	0.0092	0.0005353		0.4968	0.0037	0.0055
46	rs780159	10	80907147	LOC283050	Yes	All		G	A		72708	0.5803	0.022	0.0055	6.73e-05		54919	0.5835	0.0241	0.0063	0.0001457		127627	0.5817	0.0224	0.0044	2.85e-07		21593.2	0.5791	0.0257	0.0102	0.01197		15067.5	0.5792	0.0196	0.0125	0.1189		36723.7	0.5792	0.022	0.008	0.005755		1.97e-06	0.0236	0.005
47	rs1330	11	17316029	NUCB2	No	All		T	C		72728.5	0.3428	0.0197	0.0058	0.0006096		54938.8	0.3426	0.0268	0.0066	4.69e-05		127667	0.3426	0.0234	0.0046	2.75e-07		21598.9	0.3432	0.0162	0.0106	0.1266		15052.9	0.3422	0.0163	0.0131	0.2141		36714.8	0.3428	0.0157	0.0083	0.05834		0.0002934	0.0185	0.0051
48	rs606452	11	75276178	SERPINH1	No	All	All	A	C		72605.7	0.1416	0.0384	0.0079	1.16e-06		54839.8	0.1483	0.0272	0.0089	0.00215		127446	0.1447	0.0344	0.0062	2.54e-08		21445	0.1394	0.0242	0.0149	0.1044		14929	0.1465	0.0325	0.0178	0.06849		36374	0.1424	0.0276	0.0115	0.01638		2.19e-06	0.0335	0.0071
48	rs4963975	12	26443030	ITPR2-SSPN	No	All,W	All,W	A	G		72194.1	0.2538	0.0333	0.0063	1.3e-07		54567.6	0.2544	0.0089	0.0071	0.2106		126762	0.2541	0.0232	0.0049	2.67e-06		21455.7	0.2576	0.0345	0.0116	0.002988		14984.9	0.2618	0.0307	0.0141	0.02934		36503.6	0.2594	0.0336	0.009	0.0001826		1.48e-09	0.0342	0.0056
49	rs718314	12	26453283	ITPR2-SSPN	No	All,W	All,W	G	A		72725.5	0.2548	0.0317	0.0062	3.62e-07		54936.6	0.2554	0.0094	0.0071	0.1843		127662	0.2551	0.0226	0.0049	4.42e-06		21615.9	0.2587	0.0391	0.0115	0.0006898		15078.9	0.2638	0.0283	0.014	0.0434		36757.8	0.2608	0.0355	0.0089	6.83e-05		1.39e-09	0.0338	0.0056
50	rs10843151	12	28471319	CCDC91	No	All	All	G	A		60564.2	0.6877	0.0334	0.0068	9.32e-07		41548.6	0.6907	0.0292	0.0082	0.0003513		102113	0.6889	0.0313	0.0055	9.81e-09		16648.7	0.6865	0.0285	0.013	0.02806		11164.9	0.6882	0.0343	0.0161	0.03309		27876.7	0.6874	0.0294	0.0101	0.003569		2.29e-07	0.032	0.0062
51	rs11614913	12	54385599	HOXC13	No	All,W	All	T	C		61420	0.4128	0.0307	0.0063	9.72e-07		41001.3	0.4185	0.0286	0.0077	0.0001846		102421	0.415	0.0295	0.0051	5.87e-09		16370	0.4174	0.0317	0.0121	0.009011		9637.55	0.4239	0.0137	0.0161	0.3942		26070.5	0.4197	0.025	0.0097	0.01027		3.72e-08	0.0313	0.0057
51	rs754133	12	54418920	HOXC6	No	All,M	All	A	G		72722.6	0.3587	0.0314	0.0056	2.63e-08		54919.4	0.3634	0.0322	0.0064	5.24e-07		127642	0.3607	0.0315	0.0045	1.5e-12		21608.6	0.3632	0.0119	0.0105	0.2573		15080.8	0.3657	0.035	0.0127	0.005717		36752.4	0.3643	0.0215	0.0081	0.008333		9.89e-08	0.0269	0.0051
51	rs10876528	12	54421476	HOXC6 HOXC4	No	All,M	All,M	A	C		63412.4	0.3571	0.0309	0.0061	4.38e-07		46307.2	0.3639	0.0326	0.0071	4.14e-06		109720	0.3597	0.0315	0.0048	6.99e-11		20461.5	0.3619	0.0198	0.0109	0.06952		14461.8	0.3647	0.0476	0.0131	0.0002753		34986.3	0.363	0.0315	0.0084	0.0001821		2e-07	0.0281	0.0054
52	rs11057397	12	124419728	DNAH10	No	All,W	All,W	C	T		73098.5	0.6609	0.0471	0.0057	1.69e-16		55495.7	0.6621	0.002	0.0065	0.7593		128594	0.6614	0.0288	0.0045	1.42e-10		22613.9	0.659	0.0133	0.0104	0.2003		16572.9	0.6604	-0.0082	0.0124	0.5073		39249.9	0.6597	0.0051	0.008	0.525		1.75e-13	0.0374	0.0051
52	rs4765219	12	124440110	CCDC92	No	All,W	All,W	C	A		73067	0.6647	0.0482	0.0057	4.06e-17		55469	0.6658	0.002	0.0065	0.7604		128536	0.6652	0.0292	0.0045	7.56e-11		22604	0.6635	0.0085	0.0104	0.4102		16558	0.6643	-0.0086	0.0124	0.4903		39225	0.6639	0.0022	0.008	0.7787		3.74e-13	0.037	0.0051
53	rs8007661	14	92459958	TRIP11	Yes	All		C	T		72367.1	0.6149	0.024	0.0062	0.0001171		54574.5	0.5991	0.0247	0.007	0.0004025		126942	0.6098	0.0239	0.0049	9.59e-07		21308.8	0.6044	0.0144	0.0115	0.2093		14878.9	0.5836	0.0219	0.0136	0.1076		36250.7	0.596	0.017	0.0088	0.05476		2.65e-05	0.0232	0.0055
54	rs4886782	15	74228810	LOXL1	No	All,M	All,M	G	A		72430	0.6185	0.0191	0.0058	0.001022		54647.7	0.6213	0.0372	0.0066	1.64e-08		127078	0.6194	0.0267	0.0045	3.78e-09		21354.8	0.6193	0.0076	0.0108	0.4772		14908.9	0.6268	0.0387	0.0132	0.003454		36325.6	0.6224	0.0196	0.0084	0.0198		0.002206	0.016	0.0052
55	rs7162542	15	84514290	ADAMTSL3	No	All,M,W	All,M,W	G	C		72511.7	0.5576	0.0421	0.0055	1.68e-14		55079.8	0.5591	0.0459	0.0063	2.52e-13		127592	0.5582	0.0435	0.0043	5.15e-24		22437.9	0.5518	0.0219	0.01	0.02807		16461	0.5556	0.0325	0.0118	0.005958		38961.9	0.5535	0.0273	0.0077	0.000367		8.07e-15	0.0381	0.0049
55	rs2030839	15	84583959	ADAMTSL3	No	All,M,W	All,M,W	C	T		72192	0.5204	0.0363	0.0054	1.92e-11		54566	0.5219	0.0499	0.0062	8.21e-16		126758	0.5211	0.0417	0.0043	1.16e-22		21459	0.5143	0.0243	0.0101	0.01623		14985	0.5186	0.0243	0.0122	0.04723		36507	0.5162	0.0243	0.0078	0.001968		1.11e-12	0.0344	0.0048
55	rs7176527	15	85140794	ADAMTSL3	No	All	All	C	T		60716.5	0.8074	0.0292	0.0077	0.0001444		41697.7	0.8065	0.0442	0.0091	1.28e-06		102414	0.8071	0.0347	0.0061	1.13e-08		16632.9	0.8066	0.0279	0.0148	0.05935		11219.9	0.8076	0.0018	0.0182	0.9233		27998.8	0.8072	0.0179	0.0115	0.1219		1.37e-05	0.0303	0.007
56	rs1879529	15	89414295	FLJ40113	No	All	All	G	T		71966.2	0.7225	0.0302	0.0062	1e-06		54229.8	0.7204	0.0278	0.0071	8.14e-05		126196	0.7214	0.0294	0.0049	1.48e-09		21240.8	0.725	0.026	0.0117	0.02588		14759.9	0.7178	-0.0044	0.014	0.7505		36062.7	0.7218	0.0143	0.009	0.1139		1.25e-07	0.0295	0.0056
57	rs741677	17	463843	ACAN	No	All	All	A	G		61698.7	0.5779	0.0217	0.006	0.0003248		41274.8	0.5819	0.0254	0.0073	0.0004678		102974	0.5798	0.0231	0.0049	1.97e-06		16604.9	0.5801	0.0338	0.0115	0.00327		9784.96	0.5853	0.0281	0.0154	0.06765		26452.9	0.5819	0.0321	0.0093	0.0005636		8.34e-06	0.0241	0.0054
58	rs3764419	17	29164023	VPS53	No	M		C	A		72401.5	0.6089	0.0098	0.0056	0.07927		54622	0.61	0.0322	0.0063	3.65e-07		127024	0.6093	0.0195	0.0044	8.81e-06		21307.5	0.6106	0.0175	0.0105	0.09543		14816.8	0.6141	0.028	0.0128	0.02841		36187.3	0.612	0.0213	0.0082	0.009218		0.01063	0.0127	0.005
59	rs757608	17	59497277	ATAD5,ITPR2-SSPN	No	All	All	A	G		72728.2	0.3218	0.0234	0.0058	5.21e-05		54943.5	0.3193	0.0321	0.0066	1.13e-06		127672	0.3207	0.0271	0.0045	2.43e-09		21615.8	0.3247	0.0323	0.0107	0.002596		15079.8	0.3187	0.0128	0.0131	0.3304		36758.6	0.3222	0.024	0.0084	0.004202		1.21e-06	0.0253	0.0052
60	rs4800452	18	20727611	C17orf82	No	All,M,W	All,M,W	T	C		71881.5	0.7884	0.0405	0.0067	1.79e-09		55500.8	0.7856	0.0498	0.0075	3.71e-11		127382	0.7873	0.0439	0.0052	4.03e-17		21715.8	0.7887	0.0207	0.0123	0.09321		16568.9	0.7908	0.0274	0.0145	0.05832		38430.8	0.7896	0.0235	0.0094	0.01246		3.96e-09	0.0353	0.006
60	rs4239436	18	20731930	CABLES1	No	All,M,W	All,M,W	G	A		73099.5	0.7899	0.0408	0.0067	1.15e-09		55513.7	0.7874	0.05	0.0076	3.96e-11		128613	0.7889	0.0442	0.0053	3.83e-17		22533.8	0.7905	0.02	0.0121	0.09914		16568.9	0.7927	0.0287	0.0145	0.04708		39248.8	0.7913	0.0238	0.0093	0.0108		3.53e-09	0.0353	0.006
61	rs4542783	19	8642160	MYO1F	No	All		T	C		58842.9	0.5522	0.0253	0.0064	8.78e-05		42267.6	0.5379	0.0171	0.0072	0.01836		101110	0.5462	0.0219	0.005	1.31e-05		19057.8	0.5553	0.018	0.0113	0.1098		13216.9	0.5446	0.0518	0.0136	0.0001323		32337.6	0.5509	0.0317	0.0087	0.0002854		4.07e-05	0.0232	0.0057
62	rs3786897	19	33893008	PEPD	No	All		G	A		73080.9	0.4164	0.0235	0.0056	2.55e-05		54970.4	0.4148	0.0182	0.0063	0.004084		128051	0.4156	0.0217	0.0044	6.61e-07		22602.7	0.4181	0.0151	0.0101	0.1319		16552.9	0.4185	0.0317	0.0121	0.008718		39218.6	0.4183	0.0224	0.0078	0.004029		1.2e-05	0.0217	0.005
63	rs6107848	20	6591116	LOC149844	No	All,W	All	A	G		71718.2	0.3658	0.0272	0.0058	2.3e-06		54303.6	0.3601	0.0185	0.0066	0.004817		126022	0.3631	0.0238	0.0045	1.3e-07		21709.8	0.3666	0.0338	0.0105	0.001345		15865.9	0.3633	0.0113	0.0125	0.3661		37638.7	0.3651	0.0235	0.0081	0.003738		3.43e-08	0.0282	0.0051
63	rs979012	20	6623374	LOC149844	No	All	All	T	C		72719.8	0.3519	0.0266	0.0058	3.78e-06		54931.9	0.3465	0.0198	0.0065	0.002376		127652	0.3493	0.0243	0.0045	7.28e-08		21608	0.3494	0.032	0.0107	0.002763		15074	0.3472	0.0196	0.013	0.1306		36744.9	0.3484	0.0262	0.0083	0.001532		9.81e-08	0.0272	0.0051
Chr: chromosome; Pos(hg19): position based on human assembly 19; All: all men and women; W: women only; M: men only; EAF: effect allele frequency; SE: standard error; Beta, SE or P adjPA: estimate adjusted for physical activity; Pint: p-value for interaction; Pjoint: p-value for the joint effect including both the main and interaction effects
a No SNPxPA interaction effects defined by interaction approach 1 or approach 2 were identified for Waist circumference adjusted for BMI in the European ancestries analyses.
b SNP adjusted PA: SNPs selected for genome-wide significance (PadjPA<5x10-8) in the SNP adjusted for PA model. The strata where any SNPs were identify are indicated.
c SNP Joint 2df: SNPs selected for genome-wide significance (PadjPA<5x10-8) in the Joint model of the SNP main and SNP×PA interaction effects. The strata where any SNPs were identify are indicated.
*novel loci not in all ancestry results
[truncated: 12 more columns]
