# Supplementary material for: Genome-wide physical activity interactions in adiposity ― A meta-analysis of 200,452 adults
Source: PLoS Genet. 2017 Apr 27;13(4):e1006528. doi: 10.1371/journal.pgen.1006528 (PMC5407576; doi:10.1371/journal.pgen.1006528)
Supplement: S12 Table — (XLSX) [file pgen.1006528.s017.xlsx]

## Sheet: TS12.WHRadjBMI_All Ances
Supplementary Table 12 - All SNPs that met significance for Waist-to-hip ratio adjusted for BMI in the all ancestry analyses for at least one of the approaches tested: interaction, adjusted for physical activity, or jointly accounting for the main and interaction effects.a
											ACTIVE																		INACTIVE																		Main and Interaction Effects
											WOMEN						MEN						COMBINED						WOMEN						MEN						COMBINED						WOMEN (Nmax= 96446)
Locus	SNP	Chr	Pos(hg19)	Nearest Gene	Novel (Yes/No)	SNP adjusted for Pab	SNP Joint 2dfc	WHR-increasing allele	WHR-decreasing allele		N	EAF	Beta	SE	P		N	EAF	Beta	SE	P		N	EAF	Beta	SE	P		N	EAF	Beta	SE	P		N	EAF	Beta	SE	P		N	EAF	Beta	SE	P		PadjPA	BetaadjPA	SEadjPA
1	rs10923724	1	119546842	TBX15-WARS2	No	All,M,W	All,M,W	T	C		64521.5	0.5753	0.0402	0.0059	7.15e-12		48401.7	0.586	0.0322	0.0067	1.74e-06		113341	0.5802	0.0373	0.0046	2.82e-16		18657.9	0.5742	0.031	0.011	0.00467		13826.9	0.5842	0.0431	0.0131	0.0009912		32583.8	0.5786	0.0363	0.0084	1.4e-05		4.51e-15	0.0383	0.0049
2	rs1894633	1	172331059	DNM3-PIGC	No	All,W	All,W	G	A		65030.8	0.3382	0.0427	0.0061	3.71e-12		48756.5	0.3402	0.0227	0.007	0.001254		114205	0.3392	0.0346	0.0048	4.83e-13		18779.7	0.3376	0.0319	0.0116	0.005866		13910.8	0.343	0.0239	0.0135	0.07696		32789.5	0.34	0.0303	0.0088	0.0005402		5.85e-14	0.0387	0.0052
3	rs2820436	1	219640680	LYPLAL1	No	All,W	All,W	C	A		64964.5	0.6803	0.0591	0.0062	1.56e-21		48919.6	0.6802	0.0135	0.0071	0.05614		114302	0.6804	0.0394	0.0048	1.78e-16		19583.9	0.6817	0.0574	0.0114	4.66e-07		15183.9	0.6786	-0.0076	0.013	0.5607		34866.7	0.6801	0.03	0.0086	0.00046		5.57e-29	0.0568	0.0051
3	rs1563352	1	219652795	LYPLAL1	No	All,W	All,W	T	A		55471.7	0.6971	0.0632	0.0069	5.13e-20		36324.8	0.6968	0.0195	0.0085	0.02224		92214.5	0.6972	0.046	0.0056	1.11e-16		14960.9	0.7005	0.0621	0.0132	2.73e-06		10217.9	0.7011	-0.0002	0.0163	0.9912		25277.9	0.7006	0.0387	0.0103	0.0001707		1.3e-26	0.0635	0.0059
4	rs17033702	2	67743608	ETAA1	No	All,W		C	T		52305.4	0.6446	0.036	0.0067	9.78e-08		34125.5	0.641	0.015	0.0083	0.07148		86848.9	0.6431	0.028	0.0055	2.92e-07		14256.9	0.6446	0.0056	0.0129	0.6638		9744.89	0.6354	0.017	0.0157	0.2773		24100.7	0.6408	0.0116	0.01	0.2474		8.18e-09	0.0336	0.0058
5	rs10195252	2	165513091	GRB14-COBLL1	No	All,W	All,W	T	C		60288.8	0.5934	0.0577	0.0061	4.81e-21		43167.9	0.5947	0.0002	0.0071	0.981		103875	0.5938	0.034	0.0048	1.35e-12		17617.9	0.5919	0.0559	0.0113	7.95e-07		12310	0.5966	-0.0095	0.0138	0.489		30026.9	0.5938	0.0297	0.0087	0.0006458		7.12e-27	0.056	0.0052
6	rs13424740	2	188083123	CALCRL	No	All	All	T	C		62215.5	0.5302	0.0274	0.0059	3.24e-06		47126.7	0.5341	0.029	0.0067	1.44e-05		109760	0.532	0.028	0.0046	8.39e-10		19100.9	0.5284	0.0326	0.0107	0.002377		14924.9	0.528	0.0239	0.0122	0.05115		34124.8	0.5283	0.0291	0.0081	0.0003135		8.95e-08	0.0263	0.0049
6	rs13404250	2	188116196	CALCRL	No	All,W	All,W	C	T		61802.5	0.669	0.0284	0.0063	5.53e-06		46536.7	0.6697	0.023	0.0072	0.001383		108757	0.6693	0.0267	0.0049	4.34e-08		18079.9	0.6678	0.0447	0.0117	0.0001278		13420.9	0.6687	0.0253	0.0137	0.06512		31599.8	0.6681	0.0368	0.0089	3.38e-05		2.41e-08	0.0296	0.0053
7	rs17819328	3	12489342	PPARG	No	W		G	T		64895.6	0.432	0.0307	0.0061	4.23e-07		48603.5	0.4313	0.0097	0.0068	0.1507		113917	0.4318	0.021	0.0047	6.63e-06		18707.6	0.4279	0.021	0.0113	0.06431		13828.8	0.4288	0.0126	0.0131	0.3382		32635.5	0.4284	0.0171	0.0086	0.04596		3.9e-08	0.0283	0.0051
8	rs10804591	3	129334233	PLXND1	No	W	All,W	A	C		65057	0.791	0.045	0.0071	2.26e-10		48786.5	0.7947	-0.0026	0.0082	0.7495		114262	0.7927	0.026	0.0056	2.89e-06		18812.8	0.7913	0.0558	0.0133	2.66e-05		13859.9	0.7915	0.0222	0.0158	0.1613		32833.7	0.7916	0.0424	0.0101	2.99e-05		7.35e-14	0.0427	0.0057
9	rs455660	5	55816888	MAP3K1	No	All		T	C		65003.2	0.1953	0.0221	0.0074	0.002618		48744.7	0.1975	0.0378	0.0083	5.13e-06		114166	0.1962	0.0285	0.0057	4.73e-07		18762.7	0.192	0.024	0.0138	0.08111		13825.9	0.1947	0.0199	0.0162	0.2196		32748.7	0.1933	0.0219	0.0105	0.03698		0.0003147	0.0215	0.006
10	rs167025	5	73433308	ARHGEF28	Yes	M	M	A	G		55519.3	0.327	0.0039	0.0067	0.5636		36350.5	0.3259	0.0385	0.0082	2.77e-06		92287.8	0.3269	0.018	0.0054	0.0008085		14974.9	0.3284	-0.007	0.0131	0.5932		10240.9	0.3272	0.0647	0.0158	4.36e-05		25314.7	0.328	0.0208	0.0101	0.0391		0.7038	0.0022	0.0058
11	rs912057	6	6736931	LY86	No	All,W	All,W	G	A		64871.6	0.6265	0.031	0.006	2.05e-07		48945.6	0.6244	0.0332	0.0068	1.09e-06		114235	0.6257	0.0308	0.0046	2.95e-11		19643.9	0.6279	0.0362	0.011	0.0009798		15311.9	0.6231	0.0127	0.0125	0.3093		35054.8	0.626	0.0259	0.0082	0.001643		2.73e-10	0.0315	0.005
11	rs1294409	6	6738355	LY86	No	All,M,W	All,W	T	C		64880.9	0.6265	0.0306	0.0059	2.65e-07		48944.9	0.6246	0.0329	0.0068	1.3e-06		114244	0.6258	0.0306	0.0046	4.17e-11		19653	0.6285	0.0363	0.011	0.0009279		15312	0.6233	0.0139	0.0125	0.2662		35064	0.6264	0.0266	0.0082	0.001234		9.31e-10	0.0307	0.005
12	rs2894254	6	32345689	BTNL2	No	M	M	T	G		65158.9	0.8876	0.0223	0.0093	0.01656		49091.9	0.888	0.058	0.0107	5.92e-08		114669	0.8879	0.0363	0.0073	5.9e-07		19260	0.8854	0.0033	0.0171	0.8455		14837	0.8881	0.0546	0.0197	0.005555		34416	0.887	0.026	0.0128	0.0429		0.03461	0.0172	0.0081
12	rs3129950	6	32358201	BTNL2	No	M		G	C		59459.7	0.8901	0.0227	0.0098	0.0206		42676.9	0.8891	0.0589	0.0115	3.34e-07		102555	0.8899	0.0382	0.0077	8.36e-07		17404.9	0.8875	0.0015	0.018	0.9349		12751	0.8865	0.0562	0.0209	0.007252		30474.9	0.8874	0.0254	0.0136	0.06247		0.02182	0.0196	0.0085
12	rs7194	6	32412480	BTNL2	No	All		A	G		65430	0.595	0.0225	0.0059	0.0001248		49349	0.5892	0.0268	0.0067	5.78e-05		115197	0.5927	0.0247	0.0045	5.25e-08		19816	0.5942	0.0001	0.0107	0.9944		15419	0.5892	0.0242	0.0123	0.04919		35334	0.5922	0.011	0.0081	0.173		0.0005197	0.0172	0.005
13	rs998584	6	43757896	VEGFA	No	All,W	All,W	A	C		64188	0.4844	0.0556	0.0064	4.07e-18		48223.4	0.4859	0.0265	0.007	0.0001424		112830	0.485	0.0411	0.0049	6.12e-17		19268.1	0.4815	0.0496	0.0117	2.45e-05		14978.6	0.4863	0.0081	0.0128	0.5268		34345.8	0.4838	0.0301	0.0086	0.000486		3.48e-21	0.0503	0.0053
14	rs7766106	6	127455138	RSPO3	No	All,W	All,W	T	C		65011.1	0.4837	0.0581	0.0058	1.87e-23		48742.5	0.4799	0.0303	0.0066	3.7e-06		114172	0.4821	0.0458	0.0045	2.83e-24		18789.8	0.4865	0.032	0.0109	0.003157		13905.9	0.4822	0.029	0.0128	0.02351		32794.7	0.4847	0.0304	0.0083	0.0002299		5.68e-26	0.0506	0.0048
15	rs4141278	7	25857525	NFE2L3	No	All,W	All,W	C	T		64863.4	0.1954	0.0493	0.0073	1.73e-11		48954.6	0.2041	0.0298	0.0082	0.0003043		114236	0.1992	0.0405	0.0057	1.32e-12		19651.8	0.1927	0.0216	0.0135	0.109		15251.9	0.1974	0.0363	0.0154	0.01814		35064.8	0.1946	0.0279	0.0101	0.005713		4.55e-11	0.0412	0.0063
15	rs1055144	7	25871109	NFE2L3	No	All,W	All,W	T	C		65038	0.1959	0.0462	0.0073	2.47e-10		48782	0.2045	0.0332	0.0082	5.03e-05		114238	0.1997	0.0404	0.0056	5.77e-13		18813	0.1942	0.0292	0.0137	0.03334		13863	0.1993	0.0438	0.016	0.006166		32837	0.1963	0.0351	0.0103	0.000681		5.51e-11	0.0402	0.0061
15	rs1534696	7	26397239	NFE2L3	No	W		C	A		64370	0.4429	0.0275	0.0061	5.88e-06		48350.2	0.4452	-0.0008	0.0068	0.9057		113138	0.4439	0.015	0.0047	0.001307		19262.3	0.4453	0.0382	0.0111	0.0005956		14947.7	0.4433	-0.0282	0.0125	0.02419		34309	0.4444	0.0082	0.0083	0.3207		1.88e-09	0.03	0.005
16	rs7801581	7	27223771	HOXA11	No	All	All	T	C		65147.1	0.2449	0.0321	0.0071	6.34e-06		49084.5	0.2438	0.0246	0.0079	0.001949		114650	0.2443	0.028	0.0055	3.72e-07		19586.8	0.2421	0.0102	0.013	0.4322		15259.9	0.2483	0.0495	0.0144	0.0006035		34945.6	0.2448	0.027	0.0096	0.004953		0.0001485	0.0225	0.0059
17	rs7004766	8	23595940	NKX2-6	No	W	W	T	C		55163.8	0.7483	0.0445	0.0074	1.43e-09		35809.9	0.7485	0.0032	0.009	0.7203		91391.7	0.7485	0.0293	0.0059	7.09e-07		13984.9	0.751	0.0301	0.0146	0.03871		8753.97	0.7505	0.0151	0.0189	0.4245		22837.9	0.7509	0.0258	0.0115	0.02487		2.78e-12	0.0439	0.0063
18	rs4738141	8	72469742	MSC	No	All	All	G	A		64225.8	0.2492	0.031	0.0068	4.5e-06		48292.8	0.2508	0.0226	0.0077	0.003432		112937	0.2498	0.0283	0.0052	7.21e-08		18995.9	0.2511	0.0201	0.0125	0.1081		14771	0.2489	0.0312	0.0142	0.02821		33865.9	0.2503	0.0242	0.0094	0.01003		1.02e-06	0.0279	0.0057
19	rs2777795	9	107672365	ABCA1	No	All,W	All	G	A		65214.1	0.9005	0.0499	0.0109	4.87e-06		49058.8	0.8955	0.0281	0.0114	0.01339		114692	0.8982	0.0395	0.0081	1.23e-06		18908.8	0.898	0.0464	0.0199	0.02002		14843	0.8967	0.0678	0.0213	0.001437		34056.8	0.8975	0.0566	0.0145	9.04e-05		3.01e-08	0.0495	0.0089
20	rs10786152	10	95893514	PLCE1	Yes	All	All	A	G		65066.8	0.5266	0.0141	0.0057	0.01426		48794.8	0.5189	0.0244	0.0066	0.0002013		114280	0.5231	0.0192	0.0045	2.01e-05		18817	0.5297	0.0368	0.0108	0.0006368		13927	0.5179	0.0311	0.0129	0.01572		32842.9	0.5248	0.0347	0.0082	2.4e-05		5.32e-05	0.0194	0.0048
21	rs7943191	11	62328551	EEF1G*	Yes	All		G	A		54905.2	0.3549	0.0251	0.0067	0.0001752		35572.5	0.3472	0.0252	0.0083	0.002519		90895.7	0.3517	0.0252	0.0054	3.25e-06		13765.8	0.3503	0.0518	0.0133	0.0001031		8614.89	0.3468	-0.0027	0.0173	0.8777		22479.6	0.3491	0.0331	0.0105	0.001705		9.19e-07	0.029	0.0059
22	rs10842707	12	26471364	ITPR2-SSPN	No	All,W	All,W	T	C		64893.6	0.2297	0.0529	0.0069	1.72e-14		48973.7	0.2322	0.0217	0.0078	0.005632		114285	0.231	0.0401	0.0054	6.91e-14		19658.9	0.2319	0.0438	0.0126	0.0004974		15262	0.2353	0.0138	0.0143	0.3345		35081.9	0.2335	0.0321	0.0094	0.0006678		3.56e-19	0.052	0.0058
22	rs10842708	12	26474867	ITPR2-SSPN	No	All,W	All,W	G	A		64865.9	0.2533	0.0512	0.0067	1.44e-14		48946	0.2551	0.0223	0.0076	0.003245		114230	0.2543	0.0394	0.0051	2.03e-14		19648	0.2555	0.0427	0.0121	0.0004249		15251	0.258	0.0225	0.0139	0.1048		35060	0.2567	0.0354	0.0091	0.0001071		1.03e-18	0.0474	0.0054
23	rs1443512	12	54342684	HOXC13	No	All,W	All,W	A	C		65061.9	0.2325	0.0476	0.0068	2.96e-12		48785.3	0.2374	0.0279	0.0077	0.0003184		114265	0.2348	0.0398	0.0053	6.09e-14		18814.7	0.2347	0.0213	0.0126	0.09249		13863.8	0.2384	0.009	0.0151	0.5532		32839.5	0.2363	0.017	0.0097	0.07914		3.3e-13	0.0405	0.0056
24	rs7133378	12	124409502	CCDC92	No	All,W	All,W	G	A		65166.4	0.6832	0.0556	0.0063	6.31e-19		49093.7	0.6835	0.0197	0.0071	0.005849		114678	0.6832	0.042	0.0048	4.25e-18		19581.9	0.68	0.0183	0.0114	0.1076		15266	0.6814	0.0116	0.0133	0.3826		34946.8	0.6807	0.0162	0.0086	0.05902		8.08e-21	0.0485	0.0052
25	rs2925979	16	81534790	CMIP	No	W	W	T	C		65062.7	0.2991	0.0277	0.0063	1.28e-05		48780.9	0.3032	-0.0045	0.0072	0.5382		114262	0.3008	0.0136	0.0049	0.005786		18817	0.3022	0.048	0.0119	5.46e-05		13927	0.3006	-0.0174	0.014	0.2135		32842.9	0.3015	0.0202	0.009	0.02509		4.75e-10	0.0329	0.0053
26	rs984877	17	68405994	KCNJ2	No	W		A	G		64878.5	0.3228	0.0282	0.0062	5.5e-06		48953.7	0.3319	-0.0009	0.007	0.9029		114250	0.3267	0.0168	0.0048	0.000444		19642.9	0.3172	0.0373	0.0114	0.001069		15315.9	0.332	0.0021	0.0129	0.8676		35057.8	0.3236	0.0215	0.0084	0.01096		1.09e-08	0.0293	0.0051
26	rs8066985	17	68453345	KCNJ2	No	All,W		A	G		64882.4	0.4925	0.027	0.0058	3.04e-06		48964.5	0.5013	0.0082	0.0066	0.2169		114265	0.4961	0.0187	0.0045	2.9e-05		19656.9	0.4865	0.0239	0.0106	0.02358		15322.9	0.5017	0.0151	0.0121	0.2131		35078.8	0.4929	0.0201	0.0079	0.01134		1.13e-08	0.027	0.0047
26	rs1594477	17	68507436	KCNJ2	No	W		T	C		64863.7	0.3326	0.0326	0.0063	2.48e-07		48931.8	0.3448	-0.0056	0.0072	0.4373		114214	0.3379	0.0155	0.0049	0.001524		19637	0.3284	0.0274	0.0116	0.01754		15309	0.3434	0.0084	0.013	0.5186		35044.8	0.3349	0.0187	0.0086	0.02968		2.58e-08	0.0288	0.0052
27	rs7258031	19	33886354	CEBPA	No	All,M	All,M	T	C		64932.1	0.3382	0.0262	0.0062	2.65e-05		48657.4	0.3413	0.0336	0.007	1.55e-06		114008	0.3396	0.0293	0.0048	1.18e-09		18769.8	0.3377	0.0189	0.0116	0.1031		13883.8	0.339	0.0545	0.0136	6.3e-05		32752.7	0.3383	0.0338	0.0088	0.0001169		1.13e-05	0.0236	0.0054
27	rs3786897	19	33893008	CEBPA	No	All,M	All,M	G	A		65414.9	0.4169	0.0265	0.006	8.45e-06		48817.4	0.4155	0.0318	0.0067	2.09e-06		114650	0.4162	0.0288	0.0046	3.54e-10		19803.7	0.4172	0.015	0.0108	0.166		15399.9	0.4176	0.0459	0.0125	0.0002373		35302.6	0.4173	0.0282	0.0081	0.0005401		1.41e-06	0.0237	0.0049
28	rs2294239	22	29449477	ZNRF3-KREMEN1	No	All,W	All,W	A	G		65067.8	0.5823	0.0268	0.006	6.75e-06		48795.6	0.5849	0.0331	0.0068	1.2e-06		114281	0.5834	0.0296	0.0046	1.85e-10		18817.7	0.5836	0.0464	0.0112	3.21e-05		13929.9	0.5909	0.0227	0.0132	0.08567		32846.6	0.5865	0.0365	0.0085	1.68e-05		1.96e-09	0.0303	0.005
28	rs2179129	22	29450923	ZNRF3-KREMEN1	No	All,W	All,W	A	G		65056.8	0.5828	0.0269	0.0059	5.03e-06		48770.4	0.5866	0.028	0.0067	2.63e-05		114245	0.5844	0.0273	0.0046	2.56e-09		18776.7	0.587	0.0448	0.011	4.61e-05		13894.9	0.5936	0.0186	0.013	0.1533		32770.5	0.5896	0.0339	0.0084	4.92e-05		1.05e-09	0.0303	0.005
Chr: chromosome; Pos(hg19): position based on human assembly 19; All: all men and women; W: women only; M: men only; EAF: effect allele frequency; SE: standard error; Beta, SE or P adjPA: estimate adjusted for physical activity; Pint: p-value for interaction; Pjoint: p-value for the joint effect including both the main and interaction effects
a No SNPxPA interaction effects defined by interaction approach 1 or approach 2 were identified for Waist-to-hip ratio adjusted for BMI in the all ancestries analyses.
b SNP adjusted PA: SNPs selected for genome-wide significance (PadjPA<5x10-8) in the SNP adjusted for PA model. The strata where any SNPs were identify are indicated.
c SNP Joint 2df: SNPs selected for genome-wide significance (PadjPA<5x10-8) in the Joint model of the SNP main and SNP×PA interaction effects. The strata where any SNPs were identify are indicated.
*novel loci not in European only results
[truncated: 12 more columns]
