# Supplementary material for: Genome-wide physical activity interactions in adiposity ― A meta-analysis of 200,452 adults
Source: PLoS Genet. 2017 Apr 27;13(4):e1006528. doi: 10.1371/journal.pgen.1006528 (PMC5407576; doi:10.1371/journal.pgen.1006528)
Supplement: S13 Table — (XLSX) [file pgen.1006528.s018.xlsx]

## Sheet: TS13. Variance_Tresholds
Supplementary Table 13 - Variance explained using P value thresholds.
P value threshold	BMI					WCadjBMI					WHRadjBMI
	ACTIVE		INACTIVE		P for difference	ACTIVE		INACTIVE		P for difference	ACTIVE		INACTIVE		P for difference
	variance	error	variance	error		variance	error	variance	error		variance	error	variance	error
5e-08	0.0162699	0.0007035	0.0219893	0.0015366	0.0007124	0.015977	0.0007253	0.0146014	0.0013168	0.360132	0.0123232	0.0006733	0.0110354	0.0012154	0.353985
5e-07	0.0194529	0.0007713	0.0252291	0.0016531	0.0015399	0.0194001	0.0008033	0.0175019	0.0014511	0.252355	0.0133689	0.0007021	0.0124638	0.001296	0.539134
5e-06	0.02648	0.000913	0.0324645	0.0019145	0.0047711	0.0264375	0.0009506	0.0279559	0.0018625	0.467679	0.0176195	0.0008159	0.0173176	0.0015683	0.8644
5e-05	0.0412297	0.0011647	0.0495851	0.0024465	0.0020392	0.0385725	0.0011691	0.0410611	0.002341	0.34147	0.0245824	0.0009764	0.0277882	0.0020411	0.156463
0.0005	0.0737581	0.0016045	0.0910963	0.0034781	5.95e-06	0.0732295	0.0016613	0.0843809	0.0035486	0.0044158	0.0560916	0.0015388	0.0598581	0.0032029	0.28906
0.005	0.148153	0.0023434	0.191808	0.0053331	6.46e-14	0.147429	0.0024219	0.175102	0.0053855	2.76e-06	0.132987	0.002443	0.162483	0.0055497	1.14e-06
0.05	0.205001	0.0028058	0.260254	0.0064539	4e-15	0.206136	0.002912	0.25244	0.0067058	2.34e-10	0.195209	0.0030121	0.254012	0.0071807	4.2e-14
BMI: body mass index; WCadjBMI: waist circumference adjusted for BMI; WHRadjBMI: Waist-to-hip ratio adjusted for BMI
We estimated the variance explained for the active and inactive groups using a method previously reported by Kutalik et al. We selected subsets of SNPs that were based on varying thresholds of the P-value adjusted for physical activity (PadjPA) with each trait from 5x10-8 to 0.05. Each subset of SNPs was clumped into independent regions using a physical distance criterion <500kb and the most sign…
Kutalik, Z., et al., Novel method to estimate the phenotypic variation explained by genome-wide association studies reveals large fraction of the missing heritability. Genet Epidemiol, 2011. 35(5): p. 341-9.
