# Supplementary material for: Genome-wide physical activity interactions in adiposity ― A meta-analysis of 200,452 adults
Source: PLoS Genet. 2017 Apr 27;13(4):e1006528. doi: 10.1371/journal.pgen.1006528 (PMC5407576; doi:10.1371/journal.pgen.1006528)
Supplement: S14 Table — (XLSX) [file pgen.1006528.s019.xlsx]

## Sheet: TS14. GWAS_Catalog
Supplementary Table 14 - GWAS catalog lookups for novel loci and new secondary signals in known loci.
Trait significant for SNPadjPA or SNPxPA	Analysis	CHR	Position (SNPadjPA or SNPxPA SNP; based on human assembly 19)	SNP (SNPadjPA or SNPxPA rsid)	SNP (GWAS rsid)	Position (GWAS SNP Position; based on human assembly 19)	R2_1000G	Distance	Reported Genes	Mapped Genes	Disease/Trait	context	Risk Allele	Risk Allele frequency	Pvalue	pubmedid	firstauthor	date	journal
BMI	SNPadjPA, all ancestry men and women	3	42305131	rs754635	rs4377469	42303074	1	2057	CCK	CCK	Body mass index	intron	T	0.69	2e-07	22344221	Okada Y	2012-02-19	Nat Genet
	SNPadjPA, European only men and women	3	138108083	rs1720825	rs1199333	138091701	0.916668	16382	MRAS	MRAS	Amyotrophic lateral sclerosis (sporadic)	intron	?	NR	3e-06	24529757	Xie T	2014-01-17	Neurobiol Aging
WHRadjBMI	SNPadjPA, European only men and women	2	66782467	rs2300481	rs11678354	66760079	0.63914	22388	MEIS1	MEIS1	PR segment	intron	A	0.361	5e-09	24850809	Verweij N	2014-05-21	Circ Cardiovasc Genet
		2	66782467	rs2300481	rs11897119	66772000	0.953998	10467	MEIS1	MEIS1	PR interval	intron	A	0.39	5e-11	20062060	Pfeufer A	2010-01-10	Nat Genet
		2	66782467	rs2300481	rs3891585	66756976	0.953998	25491	MEIS1	MEIS1	PR interval	intron	C	0.43	1e-11	23139255	Butler AM	2012-11-08	Circ Cardiovasc Genet
	SNPadjPA, European only men and women, secondary signal	7	72885810	rs6976930	rs1178977	72857049	1	28761	BAZ1B, MLXIPL	BAZ1B	Urate levels	intron	A	0.81	1e-12	23263486	Kottgen A	2012-12-23	Nat Genet
		7	72885810	rs6976930	rs1178979	72856430	1	29380	BAZ1B, BCL7B, TBL2, MLXIPL	BAZ1B	Triglycerides	intron	G	0.8	2e-12	20864672	Waterworth DM	2010-09-23	Arterioscler Thromb Vasc Biol
		7	72885810	rs6976930	rs12539316	72977898	0.741581	92088	TBL2	SPDYE9P	Gamma glutamyl transpeptidase		A	0.1	6e-10	21909109	Kim YJ	2011-09-11	Nat Genet
		7	72885810	rs6976930	rs13226650	73017005	0.968422	131195	MLXIPL	MLXIPL	Metabolic syndrome	intron	A	0.83	2e-11	22399527	Kristiansson K	2012-03-07	Circ Cardiovasc Genet
		7	72885810	rs6976930	rs13233571	72971231	0.771984	85421	BCL7B	BCL7B	C-reactive protein	intron	?	NR	4e-09	21300955	Dehghan A	2011-02-07	Circulation
		7	72885810	rs6976930	rs13247874	73010442	0.938362	124632	MLXIPL	MLXIPL	Lipid metabolism phenotypes	intron	G	NR	8e-14	22286219	Kettunen J	2012-01-29	Nat Genet
		7	72885810	rs6976930	rs17145713	72904810	1	19000	BAZ1B	BAZ1B	Protein C levels	intron	G	0.2	3e-08	20802025	Tang W	2010-08-27	Blood
		7	72885810	rs6976930	rs17145738	72982874	0.771984	97064	MLXIPL	TBL2	Triglycerides	nearGene-3	T	0.19	9e-59	20686565	Teslovich TM	2010-08-05	Nature
		7	72885810	rs6976930	rs17145738	72982874	0.771984	97064	MLXIPL	TBL2	Triglycerides	nearGene-3	C	0.13	9e-99	24097068	Willer CJ	2013-10-06	Nat Genet
		7	72885810	rs6976930	rs17145738	72982874	0.771984	97064	MLXIPL	TBL2	HDL cholesterol	nearGene-3	C	0.13	5e-13	24097068	Willer CJ	2013-10-06	Nat Genet
		7	72885810	rs6976930	rs17145738	72982874	0.771984	97064	BCL7B, TBL2, MLXIPL	TBL2	Triglycerides	nearGene-3	T	0.13	7e-22	18193044	Kathiresan S	2008-01-13	Nat Genet
		7	72885810	rs6976930	rs17145738	72982874	0.771984	97064	MLXIPL	TBL2	HDL cholesterol	nearGene-3	C	0.12	1e-09	20686565	Teslovich TM	2010-08-05	Nature
		7	72885810	rs6976930	rs17145738	72982874	0.771984	97064	MLXIPL	TBL2	Triglycerides	nearGene-3	T	0.84	2e-12	18193043	Willer CJ	2008-01-13	Nat Genet
		7	72885810	rs6976930	rs17145750	73026378	0.812852	140568	MLXIPL	MLXIPL	Liver enzyme levels (gamma-glutamyl transferase)	intron	T	0.86	3e-09	22001757	Chambers JC	2011-10-16	Nat Genet
		7	72885810	rs6976930	rs2240466	72856269	0.771984	29541	MLXIPL	BAZ1B	Triglycerides	intron	G	0.87	1e-12	19060911	Aulchenko YS	2008-12-07	Nat Genet
		7	72885810	rs6976930	rs2240466	72856269	0.771984	29541	NR	BAZ1B	Caffeine consumption	intron	T	0.12	1e-06	21490707	Cornelis MC	2011-04-07	PLoS Genet
		7	72885810	rs6976930	rs2286276	72987354	0.723132	101544	TBL2, MLXIPL	TBL2	Triglycerides	intron	?	0.1	1e-15	21909109	Kim YJ	2011-09-11	Nat Genet
		7	72885810	rs6976930	rs2286276	72987354	0.723132	101544	VPS37D,TBL2,MLXIPL,BCL7B,BAZ1B	TBL2	Hypertriglyceridemia	intron	T	0.88	2e-06	23505323	Weissglas-Volkov D	2013-03-15	J Med Genet
		7	72885810	rs6976930	rs3812316	73020337	0.79937	134527	MLXIPL	MLXIPL	Triglycerides	missense	?	0.95	1e-10	18193046	Kooner JS	2008-01-13	Nat Genet
		7	72885810	rs6976930	rs714052	72864869	0.771984	20941	MLXIPL	BAZ1B	Hypertriglyceridemia	intron	A	0.87	3e-06	20657596	Johansen CT	2010-07-25	Nat Genet
		7	72885810	rs6976930	rs714052	72864869	0.771984	20941	MIXIPL	BAZ1B	Triglycerides	intron	C	0.11	3e-07	20139978	Kamatani Y	2010-02-07	Nat Genet
		7	72885810	rs6976930	rs714052	72864869	0.771984	20941	MLXIPL	BAZ1B	Triglycerides	intron	C	0.12	3e-15	19060906	Kathiresan S	2008-12-07	Nat Genet
	SNPadjPA, European only men and women	10	95893514	rs10786152	rs932764	95895940	0.829171	2426	PLCE1	PLCE1	Diastolic blood pressure	intron	G	0.44	8e-07	21909115	Ehret GB	2011-09-11	Nature
		10	95893514	rs10786152	rs932764	95895940	0.829171	2426	PLCE1	PLCE1	Hypertension	intron	G	0.44	9e-09	21909115	Ehret GB	2011-09-11	Nature
		10	95893514	rs10786152	rs932764	95895940	0.829171	2426	PLCE1	PLCE1	Systolic blood pressure	intron	G	0.44	7e-16	21909115	Ehret GB	2011-09-11	Nature
		10	95893514	rs10786152	rs9663362	95895177	1	1663	PLCE-1	PLCE1	Blood pressure	intron	G	0.53	5e-09	21909110	Wain LV	2011-09-11	Nat Genet
	SNPadjPA, European only men and women	16	75242012	rs889512	rs7202877	75247245	0.616448	5233	Intergenic	CTRB2 - CTRB1	Type 1 diabetes	Intergenic	G	0.1	3e-15	19430480	Barrett JC	2009-05-10	Nat Genet
