# Supplementary material for: Genome-wide physical activity interactions in adiposity ― A meta-analysis of 200,452 adults
Source: PLoS Genet. 2017 Apr 27;13(4):e1006528. doi: 10.1371/journal.pgen.1006528 (PMC5407576; doi:10.1371/journal.pgen.1006528)
Supplement: S15 Table — (XLSX) [file pgen.1006528.s020.xlsx]

## Sheet: TS15. cis-eQTL
Supplementary Table 15 - Association of the novel loci with cis gene expression (cis-eQTL)
IndexSNP	ProxySNP	r2CEU IndexSNP vs ProxySNP	P ProxySNP	Tissue	Transcript	BestESNP	P BestESNP	r2CEU IndexSNP vs BestESNP	PMID
rs1720825	rs1199334	0.904	2.74e-07	Adipose	CEP70	ProxySNP	2.74e-07	0.904	PMID 18344981
rs3094013	rs3099844	1	1.21e-08	Omental adipose	HCP5	ProxySNP	1.21e-08	1	PMID 21602305
rs3094013	rs2524067	0.832	1.38e-09	PrefrontalCortex	HLA-C	ProxySNP	1.38e-09	0.832	PMID 20351726
rs3094013	rs9266669	0.832	3.83e-05	Visual cortex (all samples)	CYP21A2	ProxySNP	3.83e-05	0.832	PMID 23622250
rs3094013	rs9266669	0.832	3.83e-06	Visual cortex (Alzheimer's)	CYP21A2	ProxySNP	3.83e-06	0.832	PMID 23622250
rs3094013	rs3130614	1	5.19e-07	Liver (ScanDB)	FLJ45422	rs3131643	1.28e-08	1	Liver (ScanDB)
rs3094013	IndexSNP	IndexSNP	6.27e-12	Peripheral blood mononuclear cells	C2	rs2844531	1.19e-12	0.938	PMID 26019233
rs3094013	IndexSNP	IndexSNP	7.92e-05	CD14+ monocytes (IFNg stimulated)	HSPA1A	rs3131643	7.31e-06	1	PMID 24604202
rs3094013	rs2156874	0.938	4.88e-21	BcellsTransformed_HapMapCEU	HLA-B	ProxySNP	4.88e-21	0.938	PMID 18193047
rs3094013	IndexSNP	IndexSNP	3.58e-08	Bcells (CD19+)	ZFP57	rs9267445	1.55e-08	1	PMID 22446964
rs3094013	IndexSNP	IndexSNP	4.65e-08	Skin (MuTHER)	HCP5	rs2734583	2.86e-09	1	PMID 22941192
rs6976930	IndexSNP	IndexSNP	7.05e-22	Omental adipose	MLXIPL	rs11974409	1.4e-25	1	PMID 21602305
rs6976930	IndexSNP	IndexSNP	4.37e-14	Subc adipose (MuTHER)	MLXIPL	rs11974409	4.59e-16	1	PMID 22941192
rs6976930	rs11974409	0.948261	2.6e-13	SubCutAdipose(Greenawalt)	MLXIPL	ProxySNP	2.6e-13	1	PMID 21602305
rs6976930	rs34594435	0.94	2.22e-15	Lung	BAZ1B	ProxySNP	2.22e-15	0.94	PMID 23209423
rs6976930	rs11974409	1	3.55e-08	Prefrontal cortex (all samples)	TBL2	ProxySNP	3.55e-08	1	PMID 23622250
rs6976930	rs1178947	0.975555	5.43e-06	Whole blood (PAX) in individuals with asthma	EIF4H	ProxySNP	5.43e-06	0.975555	PMID 25816334
rs6976930	rs13226650	0.911779	5.99e-06	Whole blood (PAX) in individuals with asthma	LAT2	ProxySNP	5.99e-06	0.911779	PMID 25816334
rs6976930	rs1178947	0.975555	0.000847848	CD14+ monocytes (24h LPS stimulated)	FZD9	rs11974034	6.27e-05	0.801722	PMID 24604202
rs7176527	rs3762168	0.990848	3.89e-05	Intestine (normal ileum)	SCAND2	rs1057946	6.32e-07	0.818	PMID 23474282
rs7176527	IndexSNP	IndexSNP	6.52e-07	Prefrontal cortex (normal samples)	SCAND2	rs3748374	8.8e-12	0.818	PMID 23622250
rs7176527	rs3762169	1	3.35e-11	LCL (MuTHER)	SCAND2	rs1374463	3.04e-13	0.818	PMID 22941192
IndexSNP, the lead SNP identified in our GWAS for association with BMI, WCadjBMI, or WHRadjBMI.
ProxySNP, proxy for the IndexSNP used when the IndexSNP was not available in the dataset
BestESNP, SNP showing the strongest cis-eQTL association with the transcript in the dataset
Only those results where the IndexSNP was in strong LD (r2>0.8) with the bestESNP are shown.
