# Supplementary material for: Genome-wide physical activity interactions in adiposity ― A meta-analysis of 200,452 adults
Source: PLoS Genet. 2017 Apr 27;13(4):e1006528. doi: 10.1371/journal.pgen.1006528 (PMC5407576; doi:10.1371/journal.pgen.1006528)
Supplement: S16 Table — (XLSX) [file pgen.1006528.s021.xlsx]

## Sheet: TS16. Lookups for PA_TV
Supplementary Table 16 - Association of loci identified for interaction with physical activity, for physical activity-adjusted SNP main effect, or for joint association of SNP main effect and physical activity interaction, with physical activity and sedentary behaviour.
Trait	SNP	Nearest Gene	Chr	Pos (hg19)	Effect/ Other Alleles	EAFa	moderate-to-vigorous intensity leisure PA				sedentary behavior for transportation				sedentary behavior at work				TV-viewing time
							Unadjusted for BMI, Nmax=82673		Adjusted for BMI, Nmax=82218		Unadjusted for BMI, Nmax=15152		Adjusted for BMI, Nmax=15075		Unadjusted for BMI, Nmax=61807		Adjusted for BMI, Nmax=61605		Unadjusted for BMI, Nmax=28752		Adjusted for BMI, Nmax=28694
							Beta (SE)	P	Beta (SE)	P	Beta (SE)	P	Beta (SE)	P	Beta (SE)	P	Beta (SE)	P	Beta (SE)	P	Beta (SE)	P
Loci Identified for interaction in European only analyses
BMI	rs9930333	FTO	16	53818460	G/T	0.4334	-0.005 (0.012)	0.7103	-0.018 (0.012)	0.1342	-0.025 (0.027)	0.3594	-0.018 (0.027)	0.5071	0.021 (0.014)	0.1345	0.012 (0.01)	0.2208	-0.018 (0.011)	0.09447	-0.005 (0.011)	0.6262
Novel loci identified in physical activity adjusted European-ancestry meta-analyses
BMI	rs1720825	MRAS	3	138108083	A/G	0.2003	-0.004 (0.014)	0.8098	0.002 (0.015)	0.8861	-0.016 (0.033)	0.637	-0.021 (0.033)	0.5219	-0.002 (0.017)	0.9106	-0.002 (0.017)	0.8982	-0.012 (0.013)	0.3674	-0.019 (0.013)	0.15
BMI	rs1934100	ELAVL2	9	23234308	A/T	0.6866	-0.002 (0.014)	0.9009	-0.004 (0.014)	0.7713	-0.029 (0.03)	0.3272	-0.024 (0.03)	0.4121	-0.008 (0.016)	0.6304	-0.007 (0.016)	0.6817	-0.011 (0.012)	0.337	-0.009 (0.012)	0.4676
WCadjBMI	rs7176527	ZSCAN2	15	85140794	C/T	0.8104	0.019 (0.015)	0.223	0.018 (0.015)	0.2378	-0.017 (0.033)	0.6189	-0.023 (0.033)	0.4786	0.003 (0.018)	0.8545	-0.003 (0.018)	0.8671	-0.02 (0.014)	0.1387	0.02 (0.014)	0.1513
WCadjBMI	rs2637030	NDUFS4	5	52976825	G/A	0.373	0.011 (0.012)	0.3611	0.01 (0.012)	0.4266	-0.047 (0.027)	0.07841	-0.047 (0.027)	0.08281	0.008 (0.014)	0.5433	0.008 (0.014)	0.5558	-0.012 (0.011)	0.261	na (0)
WCadjBMI	rs6892330	MEF2C	5	88746405	T/C	0.349	0.007 (0.013)	0.5892	0.005 (0.013)	0.6873	-0.028 (0.029)	0.3371	-0.028 (0.028)	0.3295	0.009 (0.015)	0.5643	0.011 (0.015)	0.4705	0.011 (0.011)	0.3415	0.009 (0.011)	0.4273
WCadjBMI	rs1465370	CPA5	7	130013638	G/T	0.6805	-0.014 (0.013)	0.272	-0.014 (0.013)	0.2736	-0.027 (0.029)	0.353	-0.022 (0.029)	0.4327	-0.003 (0.015)	0.8507	-0.004 (0.015)	0.7773	0.014 (0.011)	0.235	0.014 (0.012)	0.2194
WHRadjBMI	rs4650943	PAPPA2	1	176414781	A/G	0.5335	0.018 (0.012)	0.1437	0.017 (0.012)	0.1611	0.009 (0.027)	0.7495	0.007 (0.027)	0.7935	0.021 (0.014)	0.1386	0.022 (0.014)	0.1329	-0.003 (0.011)	0.7562	-0.002 (0.011)	0.8209
WHRadjBMI	rs2300481	MEIS1	2	66782467	T/C	0.3919	-0.016 (0.012)	0.189	-0.015 (0.012)	0.2177	0.023 (0.028)	0.4134	0.028 (0.027)	0.3056	0.016 (0.014)	0.2643	0.016 (0.014)	0.26	0.012 (0.011)	0.2614	0.012 (0.011)	0.2722
WHRadjBMI	rs167025	ARHGEF28	5	73433308	A/G	0.3275	0.017 (0.013)	0.1779	0.02 (0.013)	0.1262	-0.014 (0.028)	0.6257	-0.012 (0.028)	0.6643	0.018 (0.015)	0.2332	0.019 (0.015)	0.1883	0.005 (0.011)	0.664	0.004 (0.011)	0.7462
WHRadjBMI	rs3094013	HCP5	6	31434366	G/A	0.8716	-0.001 (0.019)	0.9759	-0.001 (0.019)	0.9804	-0.042 (0.041)	0.3135	-0.045 (0.042)	0.2848	-0.02 (0.022)	0.3652	0.019 (0.022)	0.3796	0.007 (0.016)	0.6498	-0.007 (0.016)	0.6621
WHRadjBMI	rs6976930	BAZ1B	7	72885810	G/A	0.8118	0.018 (0.015)	0.2243	0.017 (0.015)	0.2489	-0.043 (0.034)	0.204	-0.04 (0.034)	0.2432	0.014 (0.017)	0.4035	-0.018 (0.018)	0.3172	-0.018 (0.014)	0.182	0.018 (0.013)	0.1769
WHRadjBMI	rs10786152	PLCE1	10	95893514	A/G	0.5279	-0.006 (0.012)	0.5774	-0.008 (0.012)	0.4912	0.061 (0.026)	0.02009	0.06 (0.026)	0.02094	0.001 (0.014)	0.9608	0.001 (0.014)	0.9177	0.014 (0.011)	0.203	0.017 (0.011)	0.1202
WHRadjBMI	rs889512	CTRB2	16	75242012	C/G	0.8795	-0.006 (0.02)	0.7627	-0.009 (0.02)	0.6574	-0.011 (0.044)	0.8005	-0.012 (0.044)	0.7907	0.001 (0.023)	0.9604	0.003 (0.023)	0.8948	0.007 (0.018)	0.6948	0.004 (0.017)	0.8371
Novel loci identified in physical activity adjusted all-ancestry meta-analyses
BMI	rs754635	CCK	3	42305131	G/C	0.8876	0.009 (0.019)	0.6286	0.006 (0.018)	0.7555	0.025 (0.043)	0.567	0.031 (0.043)	0.474	-0.017 (0.022)	0.4489	-0.014 (0.022)	0.5264	-0.004 (0.017)	0.7967	-0.002 (0.017)	0.9097
Chr: chromsome; Pos(hg19): position based on human assembly 19; EAF: effect allele frequency; SE: standard error
a EAF: Effect-allele frequency (based on the frequency in men and women combined for the indicated variant).
[truncated: 2 more columns]
