# Supplementary material for: Genome-wide physical activity interactions in adiposity ― A meta-analysis of 200,452 adults
Source: PLoS Genet. 2017 Apr 27;13(4):e1006528. doi: 10.1371/journal.pgen.1006528 (PMC5407576; doi:10.1371/journal.pgen.1006528)
Supplement: S18 Table — (XLSX) [file pgen.1006528.s023.xlsx]

## Sheet: TS18. Enrichment_SNPxPA BMI
Supplementary Table 18 - Enrichment of loci interacting with PA (Pint<10-5) on the level of BMI with functional genomic elements in adipose, brain, and muscle tissue cell lines from the Roadmap Epigenomics Project.
Cell line ID	Tissue	Cell Description	Active Promoter	Enhancer	Bivalent Enhancer	Bivalent Poised TSS	Flanking Active TSS	Bivalent Flank TSS/Enhancer	Genic Enhancer	Heterochromatin	Quiescent/Low	Repressed PolyComb	Strong Transcription	Transcription at gene 5' or 3'	Weak Repressed	Weak Transcription
			P value	P value	P value	P value	P value	P value	P value	P value	P value	P value	P value	P value	P value	P value
E023	Adipose	FAT.MSC.DR.ADIP	0.0899	0.9301	1	1	0.4035	1	0.363	0.9746	0.883	1	0.5173	1	0.661	0.8588
E025	Adipose	FAT.ADIP.DR.MSC	0.0907	0.6466	1	1	0.7239	1	0.4355	0.7291	0.8501	0.849	0.2513	1	0.803	0.6645
E063	Adipose	FAT.ADIP.NUC	0.5385	0.3553	1	1	0.7232	1	1	0.9695	0.9619	1	0.5587	1	0.6454	0.5505
E067	Brain	BRN.ANG.GYR	0.3155	0.6565	1	1	1	1	1	0.7223	0.694	1	0.2919	1	1	0.7335
E068	Brain	BRN.ANT.CAUD	0.3645	0.9325	1	1	0.5706	1	1	0.9346	0.3452	1	0.3997	1	1	0.7862
E069	Brain	BRN.CING.GYR	0.6938	0.9287	1	1	0.5255	1	1	0.8269	0.2828	1	0.3326	1	0.8345	0.735
E070	Brain	BRN.GRM.MTRX	0.5777	0.6965	1	1	0.4987	1	1	0.9038	0.3316	1	0.3861	1	0.9534	0.3926
E071	Brain	BRN.HIPP.MID	0.702	0.7784	1	1	0.6023	1	1	0.9221	0.9334	1	0.3874	1	0.5777	0.7584
E072	Brain	BRN.INF.TMP	0.7298	0.3783	1	1	0.5297	1	1	0.8877	0.6285	1	0.3761	1	0.756	0.9259
E073	Brain	BRN.DL.PRFRNTL.CRTX	0.3131	1	1	1	1	1	1	0.7869	0.8689	1	0.7102	1	0.7107	0.7134
E074	Brain	BRN.SUB.NIG	0.6937	0.7445	1	1	0.119	1	1	0.8634	0.9018	1	0.2964	1	0.6666	0.9172
E081	Brain	BRN.FET.M	0.4901	0.8173	1	1	0.0745	1	1	1	0.6145	0.2856	0.0975	1	0.597	0.7634
E082	Brain	BRN.FET.F	0.673	0.5684	1	1	0.4752	1	1	0.9641	0.6256	1	0.4367	1	0.3734	0.6948
E125	Brain	BRN.NHA	0.1939	0.8289	1	1	1	1	1	1	0.7787	1	0.3364	1	0.8834	0.4478
E052	Muscle	MUS.SAT	0.5953	0.6724	1	1	0.3172	1	0.3411	1	0.4807	1	0.4035	1	0.8476	0.7818
E089	Muscle	MUS.TRNK.FET	0.5537	0.2655	0.25	1	0.3383	1	1	0.8855	0.7782	0.2833	0.5826	1	0.7691	0.683
E090	Muscle	MUS.LEG.FET	0.1458	0.6438	1	1	1	1	1	1	0.8966	1	0.5895	1	0.4755	0.3213
E100	Muscle	MUS.PSOAS	0.2807	0.618	1	1	1	1	1	0.9639	0.4217	1	0.4598	1	0.931	0.7682
E107	Muscle	MUS.SKLT.M	0.5651	0.7607	1	1	0.6769	1	1	1	0.9368	0.3913	0.1333	1	0.9077	0.9028
E108	Muscle	MUS.SKLT.F	0.5692	0.9533	1	1	0.6971	1	1	0.6786	0.8875	1	0.4452	1	0.8369	0.7295
E120	Muscle	MUS.HSMM	0.2442	0.9586	1	1	1	1	1	0.3055	0.6511	1	0.4842	1	0.765	0.9324
E121	Muscle	MUS.HSMMT	0.2476	0.9674	1	1	1	1	0.2312	1	0.3463	0.5127	0.372	1	0.9394	0.9477
