# Supplementary material for: Genome-wide physical activity interactions in adiposity ― A meta-analysis of 200,452 adults
Source: PLoS Genet. 2017 Apr 27;13(4):e1006528. doi: 10.1371/journal.pgen.1006528 (PMC5407576; doi:10.1371/journal.pgen.1006528)
Supplement: S19 Table — (XLSX) [file pgen.1006528.s024.xlsx]

## Sheet: TS19. Enrichment_SNPxPA WHR
Supplementary Table 19 - Enrichment of loci interacting with PA (Pint<10-5) on the level of WHRadjBMI with functional genomic elements in adipose, brain, and muscle tissue cell lines from the Roadmap Epigenomics Project.
Cell line ID	Tissue	Cell Description	Active Promoter	Enhancer	Bivalent Enhancer	Bivalent Poised TSS	Flanking Active TSS	Bivalent Flank TSS/Enhancer	Genic Enhancer	Heterochromatin	Quiescent/Low	Repressed PolyComb	Strong Transcription	Transcription at gene 5' or 3'	Weak Repressed	Weak Transcription
			P value	P value	P value	P value	P value	P value	P value	P value	P value	P value	P value	P value	P value	P value
E023	Adipose	FAT.MSC.DR.ADIP	1	0.1062	1	1	1	1	1	1	0.9688	1	1	1	0.8691	0.1546
E025	Adipose	FAT.ADIP.DR.MSC	1	0.4728	1	1	0.3445	1	1	0.6294	0.9601	1	0.4879	1	0.8292	0.4883
E063	Adipose	FAT.ADIP.NUC	1	0.296	1	1	1	1	1	1	0.5257	1	0.4894	1	0.7459	0.8153
E067	Brain	BRN.ANG.GYR	1	1	1	1	1	1	1	1	0.726	1	0.3023	1	1	1
E068	Brain	BRN.ANT.CAUD	1	0.6378	1	1	1	1	1	1	0.7039	1	0.381	1	0.6111	1
E069	Brain	BRN.CING.GYR	1	1	1	1	1	1	1	1	0.6453	1	0.3417	1	1	1
E070	Brain	BRN.GRM.MTRX	1	0.6089	1	1	1	1	1	1	0.7042	1	0.3677	1	1	1
E071	Brain	BRN.HIPP.MID	1	1	1	1	1	1	1	1	0.6263	1	0.3765	1	1	0.8045
E072	Brain	BRN.INF.TMP	1	1	1	1	1	1	1	0.5346	0.6847	1	0.37	1	1	0.7972
E073	Brain	BRN.DL.PRFRNTL.CRTX	1	1	1	1	1	1	1	0.4156	0.701	1	1	1	1	0.3756
E074	Brain	BRN.SUB.NIG	1	1	1	1	1	1	1	1	0.7462	1	0.3121	1	1	0.7861
E081	Brain	BRN.FET.M	1	0.6887	1	1	0.1326	1	1	1	0.6809	1	0.173	1	0.6986	0.8037
E082	Brain	BRN.FET.F	1	0.5313	1	1	0.167	1	1	1	0.6951	1	0.4023	1	1	0.7672
E125	Brain	BRN.NHA	1	0.269	1	1	1	1	1	1	0.6245	1	0.3386	1	1	0.3607
E089	Muscle	MUS.TRNK.FET	1	1	1	1	1	1	1	0.5371	0.4374	1	0.497	1	0.8101	0.0766
E090	Muscle	MUS.LEG.FET	1	0.747	1	1	1	1	1	0.7099	0.3984	1	0.5059	1	1	0.4427
E100	Muscle	MUS.PSOAS	1	0.5577	1	1	1	1	1	1	0.2867	1	1	1	1	0.4202
E107	Muscle	MUS.SKLT.M	1	1	1	1	0.2798	1	1	1	0.4571	1	1	1	0.4019	0.3562
E108	Muscle	MUS.SKLT.F	1	0.6753	1	1	0.2853	1	1	1	0.557	1	1	1	0.7197	0.0963
E120	Muscle	MUS.HSMM	1	0.682	1	1	1	1	0.175	1	0.9832	1	0.4319	1	0.82	0.408
E121	Muscle	MUS.HSMMT	1	0.7123	1	1	1	1	1	1	0.9466	1	0.3558	1	0.9184	0.0228
E052	Myosat	MUS.SAT	1	0.0746	1	1	1	1	1	1	0.9734	1	0.3804	1	0.5021	0.1154
