# Supplementary material for: Genome-wide physical activity interactions in adiposity ― A meta-analysis of 200,452 adults
Source: PLoS Genet. 2017 Apr 27;13(4):e1006528. doi: 10.1371/journal.pgen.1006528 (PMC5407576; doi:10.1371/journal.pgen.1006528)
Supplement: S21 Table — (XLSX) [file pgen.1006528.s026.xlsx]

## Sheet: TS21. Enrichment_SNPadjPA WHR
Supplementary Table 21 - Enrichment of loci showing association with WHRadjBMI (PadjPA<5x10-8) with functional genomic elements in adipose, brain, and muscle tissue cell lines from the Roadmap Epigenomics Project.
Cell line ID	Tissue	Cell Description	Active Promoter	Enhancer	Bivalent Enhancer	Bivalent Poised TSS	Flanking Active TSS	Bivalent Flank TSS/Enhancer	Genic Enhancer	Heterochromatin	Quiescent/Low	Repressed PolyComb	Strong Transcription	Transcription at gene 5' or 3'	Weak Repressed	Weak Transcription
			P value	P value	P value	P value	P value	P value	P value	P value	P value	P value	P value	P value	P value	P value
E023	Adipose	FAT.MSC.DR.ADIP	0.0528	<1.0E-04	0.307	0.2686	<1.0E-04	1	0.4076	0.6016	0.9047	0.7411	0.6021	0.0091	0.4604	0.0023
E025	Adipose	FAT.ADIP.DR.MSC	0.1347	<1.0E-04	0.1492	0.4534	0.0005	1	0.1439	0.7641	0.9919	0.2198	0.8226	0.4444	0.5711	0.0072
E063	Adipose	FAT.ADIP.NUC	0.4862	<1.0E-04	0.039	1	0.0125	0.0288	0.052	0.6944	0.9979	0.1214	0.3438	0.1749	0.8873	0.0049
E067	Brain	BRN.ANG.GYR	0.6271	0.0068	0.1317	0.0424	0.7678	1	0.0295	0.9925	0.997	<1.0E-04	0.5621	1	0.0357	0.0224
E068	Brain	BRN.ANT.CAUD	0.5154	0.0236	0.0115	0.2969	0.2719	1	0.0599	0.5791	0.9554	0.0001	0.7635	1	0.4938	0.1705
E069	Brain	BRN.CING.GYR	0.3614	0.0066	0.0403	0.4251	0.2046	0.0326	0.7876	0.8464	0.956	<1.0E-04	0.6436	1	0.2835	0.4262
E070	Brain	BRN.GRM.MTRX	0.785	0.2173	0.0157	0.4726	0.1502	0.0515	0.0394	0.9156	0.9459	0.0001	0.723	0.0156	0.181	0.4252
E071	Brain	BRN.HIPP.MID	0.2013	0.0207	0.0556	0.0183	0.3265	0.0001	0.0233	0.8216	0.7868	0.0029	0.7439	1	0.5261	0.3463
E072	Brain	BRN.INF.TMP	0.8235	0.0035	0.0228	0.3735	0.2084	0.024	0.0042	0.8496	0.9901	0.0015	0.5397	1	0.1385	0.4559
E073	Brain	BRN.DL.PRFRNTL.CRTX	0.6419	0.0337	0.1925	0.0718	0.4273	0.0154	0.3713	0.8973	0.8945	0.0027	0.5716	0.1367	0.2687	0.3854
E074	Brain	BRN.SUB.NIG	0.7628	0.1252	0.0217	0.2227	0.0518	1	0.3527	0.7958	0.9389	0.0003	0.5748	1	0.1797	0.0954
E081	Brain	BRN.FET.M	0.9717	0.0102	<1.0E-04	1	0.723	0.2695	1	0.9268	0.7568	0.0124	0.367	1	0.1196	0.1458
E082	Brain	BRN.FET.F	0.0722	0.1483	0.2785	0.0668	0.3157	0.3935	0.2151	0.9575	0.8628	0.0001	0.7882	0.1933	0.1434	0.3386
E125	Brain	BRN.NHA	0.3841	0.0164	0.3335	0.2811	0.0985	0.265	0.1348	0.928	0.972	0.0038	0.6676	0.2503	0.3164	0.0847
E052	Muscle	MUS.SAT	0.1966	<1.0E-04	0.3871	0.2834	0.001	0.0437	0.3382	1	0.9549	0.0825	0.7566	0.4132	0.0194	0.0444
E089	Muscle	MUS.TRNK.FET	0.3136	0.0052	0.0461	0.3546	0.0934	0.118	0.0668	0.541	0.9998	0.0021	0.6864	0.157	0.4939	0.0103
E090	Muscle	MUS.LEG.FET	0.5063	0.0064	0.0155	0.0822	0.0272	0.6568	0.0251	0.9265	0.9967	0.1559	0.5358	0.0022	0.4203	0.0339
E100	Muscle	MUS.PSOAS	0.0302	<1.0E-04	1	0.3868	0.3434	0.2341	0.4293	0.6951	0.9979	0.0244	0.1741	0.0637	0.4484	0.0068
E107	Muscle	MUS.SKLT.M	0.1743	<1.0E-04	0.7471	0.4282	0.0187	0.0131	0.6187	1	0.999	0.0873	0.7506	0.4625	0.6979	0.1415
E108	Muscle	MUS.SKLT.F	0.3434	<1.0E-04	1	0.3668	0.0639	0.0263	0.3466	0.9087	0.9636	0.1737	0.8254	0.2857	0.9226	0.0509
E120	Muscle	MUS.HSMM	0.0577	0.0001	0.1391	0.3506	0.0096	1	0.4628	0.9881	0.5139	0.4836	0.8516	0.3873	0.5186	0.0199
E121	Muscle	MUS.HSMMT	0.1518	0.0002	0.2519	1	0.047	1	0.1414	0.6888	0.7662	0.2132	0.4987	0.1561	0.4275	0.0007
